# Supplementary material for: cognac: rapid generation of concatenated gene alignments for phylogenetic inference from large, bacterial whole genome sequencing datasets
Source: BMC Bioinformatics. 2021 Feb 15;22:70. doi: 10.1186/s12859-021-03981-4 (PMC7885345; doi:10.1186/s12859-021-03981-4)
Supplement: Supplementary file 1 — Additional file 1: Genomes used in this study. Associated meta-data of the genome sequences that were used in this manuscript. [file 12859_2021_3981_MOESM1_ESM.tsv]

Genome.ID	Genome.Name	Organism.Name	NCBI.Taxon.ID	Genome.Status	Strain	Serovar	Biovar	Pathovar	MLST	Other.Typing	Culture.Collection	Type.Strain	Completion.Date	Publication	BioProject.Accession	BioSample.Accession	Assembly.Accession	SRA.Accession	GenBank.Accessions	RefSeq.Accessions	Sequencing.Centers	Sequencing.Status	Sequencing.Platform	Sequencing.Depth	Assembly.Method	Chromosomes	Plasmids	Contigs	Genome.Length	GC.Content	PATRIC.CDS	RefSeq.CDS	Isolation.Site	Isolation.Source	Isolation.Comments	Collection.Date	Isolation.Country	Geographic.Location	Latitude	Longitude	Altitude	Depth	Other.Environmental	Host.Name	Host.Gender	Host.Age	Host.Health	Body.Sample.Site	Body.Sample.Subsite
1	1134687.59	Klebsiella michiganensis strain YD358		1134687	WGS	YD358	NA			MLST.Klebsiella_oxytoca.50			NA	2018-01-17T00:00:00Z		PRJNA416908	SAMN07974452	GCA_002887165.1		PGIP01000000		University of Maryland, School of Medicine		Illumina HiSeq	395x	SPAdes v. 3.7.1	NA	NA	163	6663261	55.458057	6712	NA					United States	USA: Pennsylvania	NA	NA	NA	NA		Human, Homo sapiens
2	1134687.60	Klebsiella michiganensis strain YDC736-2		1134687	WGS	YDC736-2	NA			MLST.Klebsiella_oxytoca.205			NA	2018-01-17T00:00:00Z		PRJNA416908	SAMN07974482	GCA_002887605.1		PGIL01000000		University of Maryland, School of Medicine		Illumina HiSeq	285x	SPAdes v. 3.7.1	NA	NA	94	6089209	55.97589	6023	NA					United States	USA: Pennsylvania	NA	NA	NA	NA		Human, Homo sapiens
3	1288347.3	Citrobacter freundii GTC 09479	Citrobacter freundii GTC 09479	1288347	WGS	GTC 09479	NA			MLST.Citrobacter_freundii.8			NA	2013-02-28T00:00:00Z		PRJNA187423	SAMN02469850	GCA_000342325.1		AOMS00000000	-	Institute of Microbial Technology (IMTECH), Chandigarh, India 160036	WGS	Illumina HiSeq	345.0x	Velvet v. 1.2.08	NA	NA	31	4899578	51.6	4614	4555		urine		1983	Japan	Japan	NA	NA	NA	NA		Human, Homo sapiens
4	133448.10	Citrobacter youngae strain INSACf32145		133448	WGS	INSACf32145	NA			MLST.Citrobacter_freundii.87			NA	2019-07-15T00:00:00Z		PRJNA552822	SAMN12219522	GCA_007004285.1		VJOQ01000000		National Institute of Health Dr Ricardo Jorge		Illumina MiSeq	42.0x	CLC Genomics Workbench v. 10.01	NA	NA	187	5484880	51.763523	5660	5408		blood		2017-06-04		Portugal	NA	NA	NA	NA		Human, Homo sapiens
5	133448.15	Citrobacter youngae strain AS012330		133448	WGS	AS012330	NA						NA	2020-02-14T00:00:00Z		PRJNA553678	SAMN12250649	GCA_010597685.1		VLMY01000000		Ares Genetics		Illumina NextSeq	89.41x	SPAdes v. 3.12	NA	NA	488	4972504	51.817867	5236	NA		lung		2014-04-06		USA	NA	NA	NA	NA		Human, Homo sapiens			Pneumonia
6	133448.16	Citrobacter youngae strain 175G8		133448	WGS	175G8	NA						NA	2020-03-17T00:00:00Z	31932369	PRJNA555024	SAMN12289071			VKNX01000000		Faculte de Medecine, Universite Paris-Sud		Illumina NextSeq	50.0x	CLC NGS Cell v. 12.0	NA	NA	120	5037900	51.954205	5117	4917		rectal swab		18-Jun-2018		France	NA	NA	NA	NA		Human, Homo sapiens
7	1400136.3	Citrobacter freundii UCI 31	Citrobacter freundii UCI 31	1400136	WGS	UCI 31	NA			MLST.Citrobacter_freundii.98			NA	2014-01-23T00:00:00Z		PRJNA219281	SAMN02356611	GCA_000521965.1	SRR1010851,SRR1010852,SRR999445,SRR999446	JAPB00000000	-	Broad Institute	WGS	Illumina	138.0x	allpaths v. R47883	NA	NA	12	5258293	51.7	5000	4954		urine			United States	Irvine, CA, USA	NA	NA	NA	NA		Human, Homo sapiens
8	1400137.3	Citrobacter freundii UCI 32	Citrobacter freundii UCI 32	1400137	WGS	UCI 32	NA			MLST.Citrobacter_freundii.3			NA	2014-01-23T00:00:00Z		PRJNA219282	SAMN02356612	GCA_000521945.1	SRR1010853,SRR1010854,SRR999447,SRR999448	JAPA00000000	-	Broad Institute	WGS	Illumina	137.0x	allpaths v. R47768	NA	NA	15	4941342	52.1	4628	4571		urine			United States	Irvine, CA, USA	NA	NA	NA	NA		Human, Homo sapiens
9	1439318.3	Citrobacter freundii MGH 56		1439318	WGS	MGH 56	NA						NA	2014-05-19T00:00:00Z	-	PRJNA234255	SAMN02581388	GCA_000692115.1	SRR1196862,SRR1196906,SRR1203962,SRR1204056	JMUJ00000000	-	Broad Institute		Illumina	136.0x	allpaths v. R48559	NA	NA	60	5734030	51.8	5372	5379		Renal stone		4/1/13	United States	Boston, MA, USA	NA	NA	NA	NA		Human, Homo sapiens		Adult
10	1439319.3	Citrobacter sp. MGH 55		1439319	WGS	MGH 55	NA			MLST.Citrobacter_freundii.299			NA	2014-05-19T00:00:00Z	-	PRJNA234254	SAMN02581387	GCA_000692135.1	SRR1196747,SRR1197693,SRR1203975,SRR1206025	JMUK00000000	-	Broad Institute		Illumina	150.0x	allpaths v. R48559	NA	NA	31	5148604	53.1	4896	4902	Urine	Urine		4/1/13	United States	Boston, MA, USA	NA	NA	NA	NA		Human, Homo sapiens		Adult
11	1444046.3	Escherichia coli 5-172-05_S1_C1		1444046	WGS	5-172-05_S1_C1	NA			MLST.Escherichia_coli_1.5128			NA	2014-06-27T00:00:00Z	-	PRJNA233703	SAMN02680232	GCA_000714305.1	SRR1186659	JOQX00000000	-	IGS		Illumina	146.89x	MaSuRCA v. 2.0.3.1	NA	NA	68	4970425	51.8	4663	4792		stool		2009	Tanzania	Tanzania	NA	NA	NA	NA		Human, Homo sapiens
12	1451265.3	Citrobacter sp. JT3		1451265	WGS	JT3	NA			MLST.Citrobacter_freundii.299			NA	2014-12-29T00:00:00Z	-	PRJNA234340	SAMN03273575	GCA_000809165.1		JAQB00000000	-	The Singapore Centre on Environmental Life Sciences Engineering		Illumina MiSeq	89.0	Velvet v. 1.2.10	NA	3	154	5354311	53.03	5106	NA		rectal swab		15-Jul-2013	Singapore	Singapore	NA	NA	NA	NA		Human, Homo sapiens
13	1463165.78	Klebsiella quasipneumoniae strain WUSM_KQ_89		1463165	WGS	WUSM_KQ_89	NA						NA	2018-06-06T00:00:00Z		PRJNA473122	SAMN09266890	GCA_003195375.1		QIVL01000000		Washington University		Illumina NextSeq	60.89554717x	SPAdes v. 3.11.0	NA	NA	47	5410644	58.06684	5437	5286		UR CVS		2017	United States	USA: St. Louis, Missori	NA	NA	NA	NA		Human, Homo sapiens			Infection
14	1463165.79	Klebsiella quasipneumoniae strain WUSM_KQ_87		1463165	WGS	WUSM_KQ_87	NA			MLST.Klebsiella_pneumoniae.2778			NA	2018-06-06T00:00:00Z		PRJNA473122	SAMN09266888	GCA_003195585.1		QIVN01000000		Washington University		Illumina NextSeq	78.69864151x	SPAdes v. 3.11.0	NA	NA	66	5549862	57.702904	5706	5517		UR CVS		2017	United States	USA: St. Louis, Missori	NA	NA	NA	NA		Human, Homo sapiens			Infection
15	1463165.80	Klebsiella quasipneumoniae strain WUSM_KQ_100		1463165	WGS	WUSM_KQ_100	NA						NA	2018-06-06T00:00:00Z		PRJNA473122	SAMN09266901	GCA_003196635.1		QIVA01000000		Washington University		Illumina NextSeq	23.97369811x	SPAdes v. 3.11.0	NA	NA	42	5136568	58.350334	5111	4991		blood		2017	United States	USA: St. Louis, Missori	NA	NA	NA	NA		Human, Homo sapiens			Infection
16	1563222.9	Citrobacter pasteurii strain UMH17		1563222	Complete	UMH17	NA			MLST.Citrobacter_freundii.128			NA	2018-10-17T00:00:00Z	30087402	PRJNA412823	SAMN07729549			CP024676		University of Michigan		PacBio	213x	HGAP v. 2	1	NA	1	4654874	51.89728	4540	4469				Oct-2013	United States	USA: Michigan	NA	NA	NA	NA		Human, Homo sapiens			bacteremia
17	158836.153	Enterobacter hormaechei strain YDC518		158836	WGS	YDC518	NA			MLST.Enterobacter_cloacae.269			NA	2018-01-17T00:00:00Z		PRJNA416908	SAMN07974466	GCA_002886565.1		PGIM01000000		University of Maryland, School of Medicine		Illumina HiSeq	560x	SPAdes v. 3.7.1	NA	NA	92	4622802	55.2092	4505	NA					United States	USA: Pennsylvania	NA	NA	NA	NA		Human, Homo sapiens
18	158836.154	Enterobacter hormaechei strain YDC498		158836	WGS	YDC498	NA			MLST.Enterobacter_cloacae.269			NA	2018-01-17T00:00:00Z		PRJNA416908	SAMN07974465	GCA_002886625.1		PGIN01000000		University of Maryland, School of Medicine		Illumina HiSeq	524x	SPAdes v. 3.7.1	NA	NA	81	4635710	55.189926	4517	NA					United States	USA: Pennsylvania	NA	NA	NA	NA		Human, Homo sapiens
19	158836.360	Enterobacter hormaechei strain EB_P6_L3_02.19		158836	Complete	EB_P6_L3_02.19	NA			MLST.Enterobacter_cloacae.88	genotype:ST88		NA	2019-09-18T00:00:00Z		PRJNA562727	SAMN12725416	GCA_008505035.1		CP043853,CP043856,CP043854,CP043855		Public Health England		Oxford Nanopore MiniION; Illumina HiSeq	200.0x	miniasm v. 0.2 r168 dirty; Racon	1	3	4	5386437	54.95282	5475	5169		rectal screen		2019-02-27	United Kingdom	United Kingdom: London	NA	NA	NA	NA		Human, Homo sapiens
20	158836.421	Enterobacter hormaechei strain EB_P9_L5_03.19		158836	Complete	EB_P9_L5_03.19	NA				genotype:ST90		NA	2019-10-09T00:00:00Z		PRJNA562727	SAMN12713636	GCA_008931785.1		CP043766,CP043767,CP043768,CP043769		Public Health England		Oxford Nanopore MiniION; Illumina HiSeq	100.0x	mimiasm v. 0.2 r168; Racon x 3 v. 1.3.1;	1	3	4	5399449	54.805073	5488	5215		rectal swab		2019-03	United Kingdom	United Kingdom:London	NA	NA	NA	NA		Human, Homo sapiens
21	158836.445	Enterobacter hormaechei strain ECL69214		158836	Complete	ECL69214	NA			MLST.Enterobacter_cloacae.418			NA	2019-12-04T00:00:00Z		PRJNA589496	SAMN13335391	GCA_009728975.1		CP046271,CP046272,CP046273,CP046274,CP046275		Center for Disease Control and Prevention of PLA		Illumina HiSeq; Oxford Nanopore MiniION	130.0x	unicycler v. v0.4.8-beta	1	4	5	4834033	55.27184	4700	4550		urine sample		04-Feb-2018	China	China:guangzhou	NA	NA	NA	NA		Human, Homo sapiens
22	158836.484	Enterobacter hormaechei strain 3628		158836	WGS	3628	NA			MLST.Enterobacter_cloacae.78			NA	2020-01-20T00:00:00Z		PRJNA600702	SAMN13829999	GCA_009907345.1		JAAATQ010000001,JAAATQ010000010,JAAATQ010000096,JAAATQ010000097,JAAATQ010000098,JAAATQ010000099,JAAATQ010000100		Austrian Agency for Health and Food Safety		Illumina MiSeq	58x	Velvet v. 1.1.04	NA	NA	216	4768199	55.07807	4702	4536		urine		2015		Nigeria	NA	NA	NA	NA		Human, Homo sapiens			Urinary tract infection 36
23	158836.485	Enterobacter hormaechei strain 2644		158836	WGS	2644	NA			MLST.Enterobacter_cloacae.114			NA	2020-01-20T00:00:00Z		PRJNA600702	SAMN13829994	GCA_009907435.1		JAAATO010000001,JAAATO010000009,JAAATO010000094,JAAATO010000095,JAAATO010000096,JAAATO010000097,JAAATO010000098		Austrian Agency for Health and Food Safety		Illumina MiSeq	73x	Velvet v. 1.1.04	NA	NA	253	5043004	54.874317	5067	4862		urine		2015		Nigeria	NA	NA	NA	NA		Human, Homo sapiens			Urinary tract infection 32
24	158836.486	Enterobacter hormaechei strain 3688		158836	WGS	3688	NA			MLST.Enterobacter_cloacae.78			NA	2020-01-20T00:00:00Z		PRJNA600702	SAMN13830000	GCA_009907425.1		JAAATP010000001,JAAATP010000010,JAAATP010000091,JAAATP010000092,JAAATP010000093,JAAATP010000094,JAAATP010000095		Austrian Agency for Health and Food Safety		Illumina MiSeq	103x	Velvet v. 1.1.04	NA	NA	126	4798667	55.0515	4697	4534		urine		2015		Nigeria	NA	NA	NA	NA		Human, Homo sapiens			Urinary tract infection 37
25	158836.487	Enterobacter hormaechei strain 2781		158836	WGS	2781	NA			MLST.Enterobacter_cloacae.114			NA	2020-01-20T00:00:00Z		PRJNA600702	SAMN13829998	GCA_009907465.1		JAAATN010000001,JAAATN010000010,JAAATN010000089,JAAATN010000090,JAAATN010000091,JAAATN010000092,JAAATN010000093		Austrian Agency for Health and Food Safety		Illumina MiSeq	119x	Velvet v. 1.1.04	NA	NA	161	5117605	54.86832	5117	4927		urine		2015		Nigeria	NA	NA	NA	NA		Human, Homo sapiens			Urinary tract infection 35
26	158836.488	Enterobacter hormaechei strain 4594		158836	WGS	4594	NA			MLST.Enterobacter_cloacae.459			NA	2020-01-20T00:00:00Z		PRJNA600702	SAMN13830002	GCA_009907525.1		JAAATJ010000001,JAAATJ010000010,JAAATJ010000100,JAAATJ010000101,JAAATJ010000102,JAAATJ010000103,JAAATJ010000104		Austrian Agency for Health and Food Safety		Illumina MiSeq	84x	Velvet v. 1.1.04	NA	NA	252	5004918	54.94056	5066	4853		urine		2015		Nigeria	NA	NA	NA	NA		Human, Homo sapiens			Urinary tract infection 38
27	158836.489	Enterobacter hormaechei strain 4507		158836	WGS	4507	NA			MLST.Enterobacter_cloacae.459			NA	2020-01-20T00:00:00Z		PRJNA600702	SAMN13830001	GCA_009907565.1		JAAATI010000001,JAAATI010000010,JAAATI010000100,JAAATI010000101,JAAATI010000102,JAAATI010000103,JAAATI010000104		Austrian Agency for Health and Food Safety		Illumina MiSeq	72x	Velvet v. 1.1.04	NA	NA	223	4998586	54.961163	5053	4839		Pleural aspirate		2015		Nigeria	NA	NA	NA	NA		Human, Homo sapiens			N/C
28	1636603.3	Acinetobacter sp. ACNIH1		1636603	Complete	ACNIH1	NA						NA	2018-02-04T00:00:00Z		PRJNA430813	SAMN03455971	GCA_002934695.1		CP026420,CP026424,CP026421,CP026422,CP026423,CP026426,CP026425,CP026427		NIH		PacBio RSII	110x	HGAP v. 2.3	1	7	8	3696158	41.845695	3775	3535		patients and hospital environment	isolated from patients and hospital environment	2014	United States	United States	NA	NA	NA	NA	env_biome:human-associated habitat	Human, Homo sapiens
29	1636606.3	Aeromonas sp. ASNIH1		1636606	Complete	ASNIH1	NA						NA	2018-02-06T00:00:00Z		PRJNA430813	SAMN03455980	GCA_002934285.1		CP026228,CP026229,CP026230		NIH		PacBio RSII	185x	HGAP v. 2.3	1	2	3	5079402	61.27479	4977	4736		patients and hospital environment	isolated from patients and hospital environment	2014	United States	United States	NA	NA	NA	NA	env_biome:waste water	Human, Homo sapiens
30	1636607.4	Aeromonas sp. ASNIH2		1636607	Complete	ASNIH2	NA						NA	2018-02-04T00:00:00Z		PRJNA430813	SAMN03455981	GCA_002934795.1		CP026406,CP026411,CP026407,CP026409,CP026410,CP026408		NIH		PacBio RSII	206x	HGAP v. 2.3	1	5	6	4864532	61.14728	4736	4471		patients and hospital environment	isolated from patients and hospital environment	2014	United States	United States	NA	NA	NA	NA	env_biome:waste water	Human, Homo sapiens
31	1636608.3	Aeromonas sp. ASNIH3		1636608	Complete	ASNIH3	NA			MLST.Aeromonas_spp.298			NA	2018-01-29T00:00:00Z		PRJNA430813	SAMN03455983	GCA_002903405.1		CP026222,CP026223,CP026225,CP026224		NIH		PacBio RSII	225x	HGAP v. 2.3	1	3	4	5033911	61.188606	4855	4657		patients and hospital environment	isolated from patients and hospital environment	2014	United States	United States	NA	NA	NA	NA	env_biome:waste water	Human, Homo sapiens
32	1636609.3	Aeromonas sp. ASNIH4		1636609	Complete	ASNIH4	NA						NA	2018-02-06T00:00:00Z		PRJNA430813	SAMN03455984	GCA_002934425.1		CP026217,CP026218,CP026220,CP026221,CP026219		NIH		PacBio RSII	195x	HGAP v. 2.3	1	4	5	5480196	60.744946	5296	5027		patients and hospital environment	isolated from patients and hospital environment	2014	United States	United States	NA	NA	NA	NA	env_biome:waste water	Human, Homo sapiens
33	1636610.3	Pseudomonas sp. PONIH3		1636610	Complete	PONIH3	NA						NA	2018-02-04T00:00:00Z		PRJNA430813	SAMN03455985	GCA_002934345.1		CP026386		NIH		PacBio RSII	101x	HGAP v. 2.3	1	NA	1	6313552	63.40846	5930	5734		patients and hospital environment	isolated from patients and hospital environment	2014	United States	United States	NA	NA	NA	NA	env_biome:waste water	Human, Homo sapiens
34	1639133.13	Citrobacter portucalensis strain WCHCP085039		1639133	Complete	WCHCP085039	NA			MLST.Citrobacter_freundii.17			NA	2019-08-26T00:00:00Z		PRJNA418405	SAMN08027248	GCA_008086465.1		CP043009,CP043007,CP043008		West China Hospital, Sichuan University		Illumina HiSeq; MinION	200.0x	Unicycler v. 0.4.5	1	2	3	4916516	51.87999	4745	4620				2014-12-12	China	China: Sichuan: Chengdu	NA	NA	NA	NA		Human, Homo sapiens
35	1639133.19	Citrobacter portucalensis strain FDAARGOS_617 strain Not applicable		1639133	Complete	Not applicable	NA			MLST.Citrobacter_freundii.3		FDA:FDAARGOS_617	NA	2019-09-25T00:00:00Z		PRJNA231221	SAMN11056332	GCA_008693605.1		CP044098,CP044099		US Food and Drug Administration		Pacbio; Illumina	736.46x	canu v. 1.4	1	1	2	4929340	52.098312	4736	4597		clinical isolate			USA	USA: MI	NA	NA	NA	NA		Human, Homo sapiens
36	1639133.22	Citrobacter portucalensis strain FDAARGOS_738 strain Not applicable		1639133	Complete	Not applicable	NA			MLST.Citrobacter_freundii.15		FDA:FDAARGOS_738	NA	2019-12-05T00:00:00Z		PRJNA231221	SAMN11056453	GCA_009730355.1		CP046348,CP046347,CP046349,CP046350		US Food and Drug Administration		Pacbio; Illumina	616.06x	canu v. 1.4	1	3	4	5162652	52.09212	5023	4820		inflamed biopsy tissue from sigmoid colon			USA	USA:VA	NA	NA	NA	NA		Human, Homo sapiens	female	25Y	Crohn's Disease
37	1639133.23	Citrobacter portucalensis strain IOMTU157		1639133	Complete	IOMTU157	NA			MLST.Citrobacter_freundii.15			NA	2020-01-28T00:00:00Z		PRJDB9230	SAMD00201481	GCA_010319905.1		AP022378		Department of Microbiology, Juntendo University Graduate School of Medicine		Illuminia MiSeq; Oxford nanopore MinION	62x	Unicycler v. 0.4.8	1	NA	1	4987090	52.067577	4868	4687				2012		Nepal:Kathmandu	NA	NA	NA	NA		Human, Homo sapiens
38	1639133.7	Citrobacter portucalensis strain AM17-37		1639133	WGS	AM17-37	NA			MLST.Citrobacter_freundii.232			NA	2018-09-06T00:00:00Z		PRJNA482748	SAMN09734850	GCA_003471655.1		QRJT01000000		BGI		Illumina Hiseq	100x	SOAPdenovo v. 2	NA	NA	19	4775173	52.011078	4676	4617		feces		2013-09-01	China	China: Shenzhen	NA	NA	NA	NA		Human, Homo sapiens
39	1686376.3	Citrobacter sp. MGH99		1686376	WGS	MGH99	NA			MLST.Citrobacter_freundii.169			NA	2015-07-21T00:00:00Z		PRJNA271899	SAMN03280161	GCF_001034445.1	SRR2127345,SRR2127866,SRR2131909,SRR2135139	LESL01000000		Broad Institute		Illumina	137.0x	allpaths v. R48559	NA	NA	10	5182566	51.73	5065	4897				2014			NA	NA	NA	NA		Human, Homo sapiens
40	1686377.3	Citrobacter sp. MGH100		1686377	WGS	MGH100	NA						NA	2015-07-21T00:00:00Z		PRJNA271899	SAMN03280162	GCF_001034465.1	SRR2127671,SRR2127707,SRR2127713,SRR2135048	LESM01000000		Broad Institute		Illumina	136.0x	allpaths v. R48559	NA	NA	9	5003845	51.41	4988	4783				2014			NA	NA	NA	NA		Human, Homo sapiens
41	1686378.3	Citrobacter sp. MGH103		1686378	WGS	MGH103	NA			MLST.Citrobacter_freundii.111			NA	2015-07-21T00:00:00Z		PRJNA271899	SAMN03280163	GCF_001034475.1	SRR2127443,SRR2127846,SRR2131478,SRR2131497	LESN01000000		Broad Institute		Illumina	139.0x	allpaths v. R48559	NA	NA	9	5396670	51.68	5361	5156				2014			NA	NA	NA	NA		Human, Homo sapiens
42	1686379.3	Citrobacter sp. MGH104		1686379	WGS	MGH104	NA			MLST.Citrobacter_freundii.185			NA	2015-07-21T00:00:00Z		PRJNA271899	SAMN03280164	GCF_001034485.1	SRR2127371,SRR2127399,SRR2135047,SRR2135225	LESO01000000		Broad Institute		Illumina	137.0x	allpaths v. R48559	NA	NA	4	4925928	51.89	4734	4572				2014			NA	NA	NA	NA		Human, Homo sapiens
43	1686380.3	Citrobacter sp. MGH105		1686380	WGS	MGH105	NA						NA	2015-07-21T00:00:00Z		PRJNA271899	SAMN03280165	GCF_001037485.1	SRR2127500,SRR2127612,SRR2131823,SRR2135461	LESP01000000		Broad Institute		Illumina	147.0x	allpaths v. R48559	NA	NA	6	5519736	51.44	5466	5243				2014			NA	NA	NA	NA		Human, Homo sapiens
44	1686381.3	Citrobacter sp. MGH106		1686381	WGS	MGH106	NA			MLST.Citrobacter_freundii.411			NA	2015-07-21T00:00:00Z		PRJNA271899	SAMN03280166	GCF_001037495.1	SRR2127783,SRR2127785,SRR2131487,SRR2135229	LESQ01000000		Broad Institute		Illumina	135.0x	allpaths v. R48559	NA	NA	2	4951048	50.67	4729	4559				2014			NA	NA	NA	NA		Human, Homo sapiens
45	1686382.3	Citrobacter sp. MGH109		1686382	WGS	MGH109	NA			MLST.Citrobacter_freundii.64			NA	2015-07-21T00:00:00Z		PRJNA271899	SAMN03280167	GCF_001037505.1	SRR2127429,SRR2127852,SRR2131492,SRR2135191	LESR01000000		Broad Institute		Illumina	132.0x	allpaths v. R48559	NA	NA	11	5623307	50.67	5677	5410				2014			NA	NA	NA	NA		Human, Homo sapiens
46	1686383.3	Citrobacter sp. MGH110		1686383	WGS	MGH110	NA						NA	2015-07-21T00:00:00Z		PRJNA271899	SAMN03280168	GCF_001037515.1	SRR2127413,SRR2127536,SRR2131485,SRR2135192	LESS01000000		Broad Institute		Illumina	134.0x	allpaths v. R48559	NA	NA	7	5005078	51.87	4786	4637				2014			NA	NA	NA	NA		Human, Homo sapiens
47	1686384.3	Citrobacter sp. BIDMC107		1686384	WGS	BIDMC107	NA						NA	2015-07-21T00:00:00Z		PRJNA271899	SAMN03280169	GCF_001037575.1	SRR2127614,SRR2127726,SRR2132028,SRR2135213	LEST01000000		Broad Institute		Illumina	138.0x	allpaths v. R48559	NA	NA	6	5324738	51.7	5229	5004				2014			NA	NA	NA	NA		Human, Homo sapiens
48	1686385.3	Citrobacter sp. BIDMC108		1686385	WGS	BIDMC108	NA			MLST.Citrobacter_freundii.328			NA	2015-07-21T00:00:00Z		PRJNA271899	SAMN03280170	GCF_001037585.1	SRR2127634,SRR2127850,SRR2131692,SRR2135092	LESU01000000		Broad Institute		Illumina	142.0x	allpaths v. R48559	NA	NA	14	5434086	51.47	5383	5159				2014			NA	NA	NA	NA		Human, Homo sapiens
49	1702170.3	Citrobacter sp. FDAARGOS_156		1702170	Complete		NA					FDA:FDAARGOS_155	NA	2016-02-11T00:00:00Z		PRJNA231221	SAMN03996300	GCF_001559235.1	SRR2821771,SRR2821772,SRR2821773	CP014030	NZ_CP014030.1	US Food and Drug Administration		Pacbio	19.855x	HGAP3 v. Oct 2014	1	NA	1	4727434	51.93	4631	4324		Stool		4/28/2014	United States	USA:DC	NA	NA	NA	NA		Human, Homo sapiens	female	14Y	Colonization
50	1736699.3	Citrobacter sp. 50677481		1736699	WGS	50677481	NA						NA	2015-12-09T00:00:00Z		PRJNA295003	SAMN04158308	GCF_001463265.1	SRR2724112	LNHZ01000000		Norwegian National Advisory Unit on Detection of Antimicrobial Resistance		Illumina MiSeq	91.0x	iMetAMOS-SPAdes v. 1.5rc3	NA	NA	81	5048533	54.26	5086	4761		Anal secretion		2012	Norway	Norway	NA	NA	NA	NA		Human, Homo sapiens
51	1748967.3	Citrobacter sp. Tue2-1		1748967	WGS	Tue2-1	NA						NA	2019-10-02T00:00:00Z		PRJNA559071	SAMN12512809	GCA_008802955.1		VOSQ01000000		University Clinics Tuebingen		Illumina MiSeq	153.0x	SPAdes v. 3.7.0	NA	NA	399	5337148	52.65275	5517	NA		rectal swab		27-Feb-2013		Germany	NA	NA	NA	NA		Human, Homo sapiens			Screening material
52	1758179.3	Aeromonas sp. ASNIH5		1758179	Complete	ASNIH5	NA						NA	2018-01-29T00:00:00Z		PRJNA430813	SAMN04286971	GCA_002902865.1		CP026122,CP026123		NIH		PacBio RSII	220x	HGAP v. 2.3	1	1	2	4783196	61.745598	4549	4350		patients and hospital environment	isolated from patients and hospital environment	2015	United States	United States	NA	NA	NA	NA	env_biome:waste water	Human, Homo sapiens
53	1758188.3	Aeromonas sp. ASNIH6		1758188	WGS	ASNIH6	NA						NA	2018-02-06T00:00:00Z		PRJNA430813	SAMN04287022	GCA_002919845.1		PQLM01000000		NIH		Illumina MiSeq	83x	SPAdes v. 3.6.0	NA	NA	132	5381872	60.820415	5327	5041		patients and hospital environment	isolated from patients and hospital environment	2015	United States	United States	NA	NA	NA	NA	env_biome:waste water	Human, Homo sapiens
54	1758189.3	Acinetobacter sp. ACNIH2		1758189	Complete	ACNIH2	NA						NA	2018-02-04T00:00:00Z		PRJNA430813	SAMN04287023	GCA_002934965.1		CP026412,CP026414,CP026416,CP026413,CP026415,CP026419,CP026417,CP026418		NIH		PacBio RSII	280x	HGAP v. 2.3	1	7	8	4169274	40.252693	4179	3937		patients and hospital environment	isolated from patients and hospital environment	2015	United States	United States	NA	NA	NA	NA	env_biome:waste water	Human, Homo sapiens
55	1758190.3	Pantoea sp. PSNIH3		1758190	WGS	PSNIH3	NA						NA	2018-02-07T00:00:00Z		PRJNA430813	SAMN04287024	GCA_002922505.1		PQJW01000000		NIH		Illumina MiSeq	95x	SPAdes v. 3.6.0	NA	NA	106	4931038	56.38176	5222	4841		patients and hospital environment	isolated from patients and hospital environment	2015	United States	United States	NA	NA	NA	NA	env_biome:human-associated habitat	Human, Homo sapiens
56	1758191.3	Pantoea sp. PSNIH4		1758191	WGS	PSNIH4	NA						NA	2018-02-06T00:00:00Z		PRJNA430813	SAMN04287027	GCA_002919015.1		PQJZ01000000		NIH		Illumina MiSeq	89x	SPAdes v. 3.6.0	NA	NA	87	4951048	56.385475	5233	4845		patients and hospital environment	isolated from patients and hospital environment	2015	United States	United States	NA	NA	NA	NA	env_biome:hospital	Human, Homo sapiens
57	1758192.3	Pantoea sp. PSNIH5		1758192	WGS	PSNIH5	NA						NA	2018-02-06T00:00:00Z		PRJNA430813	SAMN04287037	GCA_002918995.1		PQJX01000000		NIH		Illumina MiSeq	63x	SPAdes v. 3.6.0	NA	NA	84	4937165	56.390255	5218	4822		patients and hospital environment	isolated from patients and hospital environment	2015	United States	United States	NA	NA	NA	NA	env_biome:hospital	Human, Homo sapiens
58	1758194.3	Achromobacter sp. AONIH1		1758194	Complete	AONIH1	NA			MLST.Achromobacter_spp.241			NA	2018-01-29T00:00:00Z		PRJNA430813	SAMN04287051	GCA_002902905.1		CP026124		NIH		PacBio RSII	119x	HGAP v. 2.3	1	NA	1	6648943	67.43406	6265	5996		patients and hospital environment	isolated from patients and hospital environment	2015	United States	United States	NA	NA	NA	NA	env_biome:waste water	Human, Homo sapiens
59	1758196.3	Serratia sp. SSNIH1		1758196	Complete	SSNIH1	NA						NA	2018-02-04T00:00:00Z		PRJNA430813	SAMN04287055	GCA_002935055.1		CP026383,CP026385,CP026384		NIH		PacBio RSII	115x	HGAP v. 2.3	1	2	3	5388594	59.07246	5407	5089		patients and hospital environment	isolated from patients and hospital environment	2015	United States	United States	NA	NA	NA	NA	env_biome:waste water	Human, Homo sapiens
60	1777864.4	Citrobacter sp. 0000-0054-3051 strain 106		1777864	WGS	106	NA						NA			PRJNA278886	SAMN04122805		SRR2544768								NA	NA	83	5185714	52.051964	4931	NA		pleural effusion		2015	United States	USA:Boston	NA	NA	NA	NA		Human, Homo sapiens	male	69
61	1779183.3	Citrobacter sp. AATXR		1779183	WGS	AATXR	NA						NA	2016-03-10T00:00:00Z		PRJNA279609	SAMN03455928	GCF_001586845.1	SRR3217427	LUGB00000000		NHGRI		Illumina MiSeq	93.0x	SPAdes v. 3.6.0	NA	NA	70	5202504	51.6	5211	4932				2014	United States	United States	NA	NA	NA	NA	env_biome:human-associated habitat	Human, Homo sapiens
62	1779184.3	Citrobacter sp. AATXQ		1779184	WGS	AATXQ	NA						NA	2016-03-10T00:00:00Z		PRJNA279608	SAMN03455927	GCF_001586835.1	SRR3217421	LUGC00000000		NHGRI		Illumina MiSeq	91.0x	SPAdes v. 3.6.0	NA	NA	92	4883916	52.01	4819	4563				2014	United States	United States	NA	NA	NA	NA	env_biome:human-associated habitat	Human, Homo sapiens
63	1896336.7	Citrobacter sp. strain S02B.meta.bin_7		1896336	WGS	S02B.meta.bin_7	NA						NA	2019-09-23T00:00:00Z	31384000	PRJNA492716	SAMN10316492	GCA_008673605.1		RPUE01000000		The University of Queensland		Illumina NextSeq	12x	Megahit v. 1.1.2	NA	NA	557	3786252	52.882877	3997	NA		feces		2017	Australia	Australia: Brisbane	NA	NA	NA	NA		Human, Homo sapiens
64	1897730.6	Citrobacter sp. CFSAN044567		1897730	WGS	CFSAN044567	NA						NA	2016-09-07T00:00:00Z		PRJNA342326	SAMN05213497	GCA_001721255.1		MIEG01000000		FDA		Illumina MiSeq	70.0x	SPAdes v. 3.7.1	NA	NA	149	5580399	51.788143	5694	NA		blood		2013		Pakistan	NA	NA	NA	NA		Human, Homo sapiens
65	1914243.6	Citrobacter europaeus strain 67A		1914243	WGS	67A	NA			MLST.Citrobacter_freundii.409			NA	2018-11-19T00:00:00Z	30424831	PRJNA427943	SAMN08290423	GCA_003795375.1		PQSZ01000000		University of Florence		Illumina MiSeq	30x	SPAdes v. 3.11	NA	NA	31	5284651	51.825176	5208	5095		fecal sample		07-Sep-2016	Bolivia	Bolivia	NA	NA	NA	NA		Human, Homo sapiens			Colistin-resistant commensal bacteria
66	1920107.3	Aeromonas sp. ASNIH7		1920107	Complete	ASNIH7	NA						NA	2018-01-29T00:00:00Z		PRJNA430813	SAMN06040385	GCA_002903485.1		CP026226,CP026227		NIH		PacBio RSII	158x	canu v. 1.3	1	1	2	4868657	60.783684	4729	4396		patients and hospital environment	isolated from patients and hospital environment	2015	United States	United States	NA	NA	NA	NA	env_biome:wastewater/sludge	Human, Homo sapiens
67	1920109.3	Enterobacteriaceae bacterium ENNIH2		1920109	Complete	ENNIH2	NA						NA	2018-01-29T00:00:00Z		PRJNA430813	SAMN06040391	GCA_002903045.1		CP026192,CP026191,CP026189,CP026190,CP026188,CP026187		NIH		PacBio RSII	240x	canu v. 1.4	1	5	6	6262406	52.794582	6522	6124		patients and hospital environment	isolated from patients and hospital environment	2016	United States	United States	NA	NA	NA	NA	env_biome:wastewater/sludge	Human, Homo sapiens
68	1920110.3	Citrobacter sp. CFNIH10		1920110	Complete	CFNIH10	NA			MLST.Citrobacter_freundii.299			NA	2018-02-06T00:00:00Z		PRJNA430813	SAMN06040393	GCA_002934585.1		CP026216,CP026212,CP026215,CP026214,CP026211,CP026210,CP026213		NIH		PacBio RSII	253x	HGAP v. 2.3	1	6	7	5738233	52.989502	5999	5817		patients and hospital environment	isolated from patients and hospital environment	2016	United States	United States	NA	NA	NA	NA	env_biome:wastewater/sludge	Human, Homo sapiens
69	1920111.3	Serratia sp. SSNIH3		1920111	WGS	SSNIH3	NA						NA	2018-02-06T00:00:00Z		PRJNA430813	SAMN06040394	GCA_002920115.1		PQJT01000000		NIH		Illumina MiSeq	78x	SPAdes v. 3.6.0	NA	NA	81	5399145	58.943462	5503	5177		patients and hospital environment	isolated from patients and hospital environment	2016	United States	United States	NA	NA	NA	NA	env_biome:wastewater/sludge	Human, Homo sapiens
70	1920112.3	Serratia sp. SSNIH4		1920112	WGS	SSNIH4	NA						NA	2018-02-06T00:00:00Z		PRJNA430813	SAMN06040395	GCA_002918955.1		PQJU01000000		NIH		Illumina MiSeq	77x	SPAdes v. 3.6.0	NA	NA	75	5385872	58.966812	5490	5162		patients and hospital environment	isolated from patients and hospital environment	2016	United States	United States	NA	NA	NA	NA	env_biome:wastewater/sludge	Human, Homo sapiens
71	1920113.3	Aeromonas sp. ASNIH8		1920113	WGS	ASNIH8	NA						NA	2018-02-06T00:00:00Z		PRJNA430813	SAMN06040402	GCA_002919855.1		PQLN01000000		NIH		Illumina MiSeq	97x	SPAdes v. 3.6.0	NA	NA	295	4855357	60.82805	5015	4670		patients and hospital environment	isolated from patients and hospital environment	2016	United States	United States	NA	NA	NA	NA	env_biome:wastewater/sludge	Human, Homo sapiens
72	1920114.3	Leclercia sp. LSNIH1		1920114	Complete	LSNIH1	NA						NA	2018-01-29T00:00:00Z		PRJNA430813	SAMN06040403	GCA_002902985.1		CP026167,CP026169,CP026170,CP026171,CP026168		NIH		PacBio RSII	250x	canu v. 1.3	1	4	5	5411940	55.496662	5470	5294		patients and hospital environment	isolated from patients and hospital environment	2016	United States	United States	NA	NA	NA	NA	env_biome:wastewater/sludge	Human, Homo sapiens
73	1920115.3	Leclercia sp. LSNIH2		1920115	WGS	LSNIH2	NA						NA	2018-02-06T00:00:00Z		PRJNA430813	SAMN06040407	GCA_002920235.1		PQKC01000000		NIH		Illumina MiSeq	103x	SPAdes v. 3.6.0	NA	NA	83	5350120	55.50696	5483	5300		patients and hospital environment	isolated from patients and hospital environment	2016	United States	United States	NA	NA	NA	NA	env_biome:wastewater/sludge	Human, Homo sapiens
74	1920116.3	Leclercia sp. LSNIH3		1920116	Complete	LSNIH3	NA						NA	2018-02-04T00:00:00Z		PRJNA430813	SAMN06040408	GCA_002935105.1		CP026387,CP026389,CP026388,CP026390,CP026391		NIH		PacBio RSII	176x	canu v. 1.4	1	4	5	5389886	55.3136	5375	5193		patients and hospital environment	isolated from patients and hospital environment	2016	United States	United States	NA	NA	NA	NA	env_biome:wastewater/sludge	Human, Homo sapiens
75	1920117.3	Leclercia sp. LSNIH4		1920117	WGS	LSNIH4	NA						NA	2018-02-06T00:00:00Z		PRJNA430813	SAMN06040409	GCA_002920265.1		PQKE01000000		NIH		Illumina MiSeq	104x	SPAdes v. 3.6.0	NA	NA	76	5324301	55.325386	5385	5194		patients and hospital environment	isolated from patients and hospital environment	2016	United States	United States	NA	NA	NA	NA	env_biome:wastewater/sludge	Human, Homo sapiens
76	1920118.3	Leclercia sp. LSNIH5		1920118	WGS	LSNIH5	NA						NA	2018-02-06T00:00:00Z		PRJNA430813	SAMN06040410	GCA_002919545.1		PQKB01000000		NIH		Illumina MiSeq	105x	SPAdes v. 3.6.0	NA	NA	70	5354660	55.52448	5473	5295		patients and hospital environment	isolated from patients and hospital environment	2016	United States	United States	NA	NA	NA	NA	env_biome:wastewater/sludge	Human, Homo sapiens
77	1920119.3	Leclercia sp. LSNIH6		1920119	WGS	LSNIH6	NA						NA	2018-02-06T00:00:00Z		PRJNA430813	SAMN06040413	GCA_002919525.1		PQKA01000000		NIH		Illumina MiSeq	108x	SPAdes v. 3.6.0	NA	NA	47	5188390	55.62344	5264	5068		patients and hospital environment	isolated from patients and hospital environment	2016	United States	United States	NA	NA	NA	NA	env_biome:human-associated	Human, Homo sapiens
78	1920120.3	Leclercia sp. LSNIH7		1920120	WGS	LSNIH7	NA						NA	2018-02-06T00:00:00Z		PRJNA430813	SAMN06040415	GCA_002919035.1		PQKD01000000		NIH		Illumina MiSeq	82x	SPAdes v. 3.6.0	NA	NA	49	5182906	55.57656	5269	5077		patients and hospital environment	isolated from patients and hospital environment	2016	United States	United States	NA	NA	NA	NA	env_biome:wastewater/sludge	Human, Homo sapiens
79	1920121.3	Serratia sp. SSNIH5		1920121	WGS	SSNIH5	NA						NA	2018-02-06T00:00:00Z		PRJNA430813	SAMN06040418	GCA_002920095.1		PQJS01000000		NIH		Illumina MiSeq	83x	SPAdes v. 3.6.0	NA	NA	79	5377759	58.98587	5501	5162		patients and hospital environment	isolated from patients and hospital environment	2016	United States	United States	NA	NA	NA	NA	env_biome:wastewater/sludge	Human, Homo sapiens
80	1920128.3	Enterobacteriaceae bacterium ENNIH3		1920128	Complete	ENNIH3	NA						NA	2018-01-29T00:00:00Z		PRJNA430813	SAMN06040429	GCA_002903085.1		CP026197,CP026198		NIH		PacBio RSII	197x	canu v. 1.4	1	1	2	6079128	52.86735	6319	5925		patients and hospital environment	isolated from patients and hospital environment	2016	United States	United States	NA	NA	NA	NA	env_biome:wastewater/sludge	Human, Homo sapiens
81	1920136.3	Leclercia sp. LSNIH8		1920136	WGS	LSNIH8	NA						NA	2018-02-06T00:00:00Z		PRJNA430813	SAMN06040440	GCA_002920195.1		PQJY01000000		NIH		Illumina MiSeq	93x	SPAdes v. 3.6.0	NA	NA	44	5190500	55.627186	5262	5069		patients and hospital environment	isolated from patients and hospital environment	2016	United States	United States	NA	NA	NA	NA	env_biome:human-associated	Human, Homo sapiens
82	1985874.3	Acinetobacter sp. ACNIH3		1985874	WGS	ACNIH3	NA						NA	2018-02-06T00:00:00Z		PRJNA430813	SAMN06921697	GCA_002918965.1		PQLP01000000		NIH		Illumina MiSeq	86x	SPAdes v. 3.6.0	NA	NA	161	3463366	42.23172	3524	3356		patients and hospital environment	isolated from patients and hospital environment	2016	United States	United States	NA	NA	NA	NA	env_biome:wastewater/sludge	Human, Homo sapiens
83	1985875.3	Acinetobacter sp. ACNIH4		1985875	WGS	ACNIH4	NA						NA	2018-02-06T00:00:00Z		PRJNA430813	SAMN06921698	GCA_002919885.1		PQLO01000000		NIH		Illumina MiSeq	86x	SPAdes v. 3.6.0	NA	NA	197	3446532	42.319817	3511	3338		patients and hospital environment	isolated from patients and hospital environment	2016	United States	United States	NA	NA	NA	NA	env_biome:wastewater/sludge	Human, Homo sapiens
84	1985876.3	Escherichia sp. ESNIH1		1985876	WGS	ESNIH1	NA						NA	2018-02-06T00:00:00Z		PRJNA430813	SAMN06921700	GCA_002918705.1		PQKR01000000		NIH		Illumina MiSeq	83x	SPAdes v. 3.6.0	NA	NA	51	4637836	56.344727	4634	4500		patients and hospital environment	isolated from patients and hospital environment	2016	United States	United States	NA	NA	NA	NA	env_biome:wastewater/sludge	Human, Homo sapiens
85	2044482.3	Citrobacter sp. 43UCKPC_BLUE2PLATE		2044482	WGS	43UCKPC_BLUE2PLATE	NA						NA	2017-10-30T00:00:00Z		PRJNA413541	SAMN07766635	GCA_002736685.1		PEEC01000000		JCVI		Illumina NextSeq 500	151.14x	SPAdes v. 3.1.1	NA	NA	131	5558543	57.22	5778	5644		indwelling urinary catheter	isolated at JCVI Rockville from urinary catheter biofilms on either LB+Amp, Chromagar KPC or Chromagar ESBL plates	2013-08-13	United States	USA: Lubbock, TX	NA	NA	NA	NA		Human, Homo sapiens
86	2044483.3	Citrobacter sp. 68UCESBL_WHITE1PLATE		2044483	WGS	68UCESBL_WHITE1PLATE	NA			MLST.Citrobacter_freundii.299			NA	2017-10-30T00:00:00Z		PRJNA413541	SAMN07766636	GCA_002736565.1		PEED01000000		JCVI		Illumina NextSeq 500	122.22x	SPAdes v. 3.1.1	NA	NA	53	4963040	53.39	4930	4830		indwelling urinary catheter	isolated at JCVI Rockville from urinary catheter biofilms on either LB+Amp, Chromagar KPC or Chromagar ESBL plates	2013-11-14	United States	USA: Lubbock, TX	NA	NA	NA	NA		Human, Homo sapiens
87	2044484.3	Citrobacter sp. 68UCESBL_WHITE2PLATE		2044484	WGS	68UCESBL_WHITE2PLATE	NA			MLST.Citrobacter_freundii.299			NA	2017-10-30T00:00:00Z		PRJNA413541	SAMN07766637	GCA_002736605.1		PEEE01000000		JCVI		Illumina NextSeq 500	107.01x	SPAdes v. 3.1.1	NA	NA	52	4963238	53.38	4925	4825		indwelling urinary catheter	isolated at JCVI Rockville from urinary catheter biofilms on either LB+Amp, Chromagar KPC or Chromagar ESBL plates	2013-11-14	United States	USA: Lubbock, TX	NA	NA	NA	NA		Human, Homo sapiens
88	2044485.3	Citrobacter sp. 43UCKPC_BLUE4LB		2044485	WGS	43UCKPC_BLUE4LB	NA						NA	2017-10-30T00:00:00Z		PRJNA413541	SAMN07766642	GCA_002736625.1		PEEJ01000000		JCVI		Illumina NextSeq 500	141.97x	SPAdes v. 3.1.1	NA	NA	132	5558230	57.22	5776	5653		indwelling urinary catheter	isolated at JCVI Rockville from urinary catheter biofilms on either LB+Amp, Chromagar KPC or Chromagar ESBL plates	2013-08-13	United States	USA: Lubbock, TX	NA	NA	NA	NA		Human, Homo sapiens
89	2044486.3	Citrobacter sp. 68UCESBL_WHITE1LB		2044486	WGS	68UCESBL_WHITE1LB	NA			MLST.Citrobacter_freundii.299			NA	2017-10-30T00:00:00Z		PRJNA413541	SAMN07766643	GCA_002736245.1		PEEK01000000		JCVI		Illumina NextSeq 500	162.64x	SPAdes v. 3.1.1	NA	NA	53	4962999	53.39	4932	4824		indwelling urinary catheter	isolated at JCVI Rockville from urinary catheter biofilms on either LB+Amp, Chromagar KPC or Chromagar ESBL plates	2013-11-14	United States	USA: Lubbock, TX	NA	NA	NA	NA		Human, Homo sapiens
90	2044487.3	Citrobacter sp. 68UCESBL_WHITE2LB		2044487	WGS	68UCESBL_WHITE2LB	NA			MLST.Citrobacter_freundii.299			NA	2017-10-30T00:00:00Z		PRJNA413541	SAMN07766644	GCA_002736375.1		PEEL01000000		JCVI		Illumina NextSeq 500	149.89x	SPAdes v. 3.1.1	NA	NA	54	4962794	53.38	4932	4824		indwelling urinary catheter	isolated at JCVI Rockville from urinary catheter biofilms on either LB+Amp, Chromagar KPC or Chromagar ESBL plates	2013-11-14	United States	USA: Lubbock, TX	NA	NA	NA	NA		Human, Homo sapiens
91	2066047.3	Citrobacter freundii complex sp. CFNIH11		2066047	WGS	CFNIH11	NA			MLST.Citrobacter_freundii.257			NA	2018-02-06T00:00:00Z		PRJNA430813	SAMN06040405	GCA_002919825.1		PQLK01000000		NIH		Illumina MiSeq	84x	SPAdes v. 3.6.0	NA	NA	125	5562967	51.68129	5857	5729		patients and hospital environment	isolated from patients and hospital environment	2016	United States	United States	NA	NA	NA	NA	env_biome:wastewater/sludge	Human, Homo sapiens
92	2066051.3	Enterobacteriaceae bacterium ENNIH1		2066051	Complete	ENNIH1	NA						NA	2018-01-29T00:00:00Z		PRJNA430813	SAMN06040390	GCA_002903065.1		CP026193,CP026196,CP026195,CP026194		NIH		PacBio RSII	302x	canu v. 1.3	1	3	4	5666332	52.70533	5839	5525		patients and hospital environment	isolated from patients and hospital environment	2016	United States	United States	NA	NA	NA	NA	env_biome:wastewater/sludge	Human, Homo sapiens
93	2077147.3	Citrobacter freundii complex sp. CFNIH3		2077147	Complete	CFNIH3	NA			MLST.Citrobacter_freundii.110			NA	2018-01-29T00:00:00Z		PRJNA430813	SAMN03455982	GCA_002903215.1		CP026235,CP026237,CP026236		NIH		PacBio RSII	215x	HGAP v. 2.3	1	2	3	5634842	51.874233	5755	5561		patients and hospital environment	isolated from patients and hospital environment	2014	United States	United States	NA	NA	NA	NA	env_biome:waste water	Human, Homo sapiens
94	2077148.3	Citrobacter freundii complex sp. CFNIH4		2077148	Complete	CFNIH4	NA			MLST.Citrobacter_freundii.167			NA	2018-02-06T00:00:00Z		PRJNA430813	SAMN03455986	GCA_002934505.1		CP026231,CP026233,CP026234,CP026232		NIH		PacBio RSII	200x	HGAP v. 2.3	1	3	4	5629494	51.75078	5883	5724		patients and hospital environment	isolated from patients and hospital environment	2014	United States	United States	NA	NA	NA	NA	env_biome:waste water	Human, Homo sapiens
95	2077149.3	Citrobacter freundii complex sp. CFNIH9		2077149	Complete	CFNIH9	NA			MLST.Citrobacter_freundii.166			NA	2018-01-29T00:00:00Z		PRJNA430813	SAMN04287052	GCA_002903305.1		CP026238,CP026240,CP026241,CP026242,CP026239		NIH		PacBio RSII	205x	canu v. 1.3	1	4	5	5688355	51.608135	5884	5741		patients and hospital environment	isolated from patients and hospital environment	2015	United States	United States	NA	NA	NA	NA	env_biome:waste water	Human, Homo sapiens
96	2080493.3	Serratia sp. SSNIH2		2080493	WGS	SSNIH2	NA						NA	2018-02-06T00:00:00Z		PRJNA430813	SAMN04287056	GCA_002920145.1		PQJR01000000		NIH		Illumina MiSeq	79x	SPAdes v. 3.6.0	NA	NA	86	5396300	58.96874	5513	5181		patients and hospital environment	isolated from patients and hospital environment	2015	United States	United States	NA	NA	NA	NA	env_biome:waste water	Human, Homo sapiens
97	2080494.3	Pantoea sp. PSNIH6		2080494	WGS	PSNIH6	NA						NA	2018-02-06T00:00:00Z		PRJNA430813	SAMN04287067	GCA_002920175.1		PQJV01000000		NIH		Illumina MiSeq	72x	SPAdes v. 3.6.0	NA	NA	70	5351126	57.912483	5548	5185		patients and hospital environment	isolated from patients and hospital environment	2015	United States	United States	NA	NA	NA	NA	env_biome:human-associated habitat	Human, Homo sapiens
98	2080659.3	Enterobacter cloacae complex sp. ECNIH13		2080659	WGS	ECNIH13	NA			MLST.Enterobacter_cloacae.141			NA	2018-02-06T00:00:00Z		PRJNA430813	SAMN06040406	GCA_002919665.1		PQKU01000000		NIH		Illumina MiSeq	85x	SPAdes v. 3.6.0	NA	NA	54	4960005	55.283875	4956	4862		patients and hospital environment	isolated from patients and hospital environment	2016	United States	United States	NA	NA	NA	NA	env_biome:wastewater/sludge	Human, Homo sapiens
99	2080660.3	Enterobacter cloacae complex sp. ECNIH12		2080660	WGS	ECNIH12	NA			MLST.Enterobacter_cloacae.97			NA	2018-02-06T00:00:00Z		PRJNA430813	SAMN06040404	GCA_002919685.1		PQKV01000000		NIH		Illumina MiSeq	89x	SPAdes v. 3.6.0	NA	NA	161	5091228	54.720524	5176	5011		patients and hospital environment	isolated from patients and hospital environment	2016	United States	United States	NA	NA	NA	NA	env_biome:wastewater/sludge	Human, Homo sapiens
100	2080661.3	Enterobacter cloacae complex sp. ECNIH16		2080661	WGS	ECNIH16	NA			MLST.Enterobacter_cloacae.53			NA	2018-02-06T00:00:00Z		PRJNA430813	SAMN06040421	GCA_002919705.1		PQKW01000000		NIH		Illumina MiSeq	82x	SPAdes v. 3.6.0	NA	NA	76	5287250	55.465565	5391	5261		patients and hospital environment	isolated from patients and hospital environment	2016	United States	United States	NA	NA	NA	NA	env_biome:wastewater/sludge	Human, Homo sapiens
101	2080662.3	Enterobacter cloacae complex sp. ECNIH11		2080662	WGS	ECNIH11	NA			MLST.Enterobacter_cloacae.53			NA	2018-02-06T00:00:00Z		PRJNA430813	SAMN04287053	GCA_002919725.1		PQKX01000000		NIH		Illumina MiSeq	86x	SPAdes v. 3.6.0	NA	NA	79	5280387	55.494873	5378	5250		patients and hospital environment	isolated from patients and hospital environment	2015	United States	United States	NA	NA	NA	NA	env_biome:waste water	Human, Homo sapiens
102	2080663.3	Enterobacter cloacae complex sp. ECNIH8		2080663	WGS	ECNIH8	NA						NA	2018-02-06T00:00:00Z		PRJNA430813	SAMN04287063	GCA_002918735.1		PQKY01000000		NIH		Illumina MiSeq	77x	SPAdes v. 3.6.0	NA	NA	71	5107527	54.96198	5185	5026		patients and hospital environment	isolated from patients and hospital environment	2011	United States	United States	NA	NA	NA	NA	env_biome:human-associated habitat	Human, Homo sapiens
103	2080664.3	Enterobacter cloacae complex sp. ECNIH14		2080664	WGS	ECNIH14	NA			MLST.Enterobacter_cloacae.95			NA	2018-02-06T00:00:00Z		PRJNA430813	SAMN06040414	GCA_002918755.1		PQKZ01000000		NIH		Illumina MiSeq	77x	SPAdes v. 3.6.0	NA	NA	118	5336363	55.346855	5469	5348		patients and hospital environment	isolated from patients and hospital environment	2016	United States	United States	NA	NA	NA	NA	env_biome:wastewater/sludge	Human, Homo sapiens
104	2080665.3	Enterobacter cloacae complex sp. ECNIH15		2080665	WGS	ECNIH15	NA			MLST.Enterobacter_cloacae.141			NA	2018-02-06T00:00:00Z		PRJNA430813	SAMN06040416	GCA_002919765.1		PQLA01000000		NIH		Illumina MiSeq	80x	SPAdes v. 3.6.0	NA	NA	52	4944475	55.288418	4945	4840		patients and hospital environment	isolated from patients and hospital environment	2016	United States	United States	NA	NA	NA	NA	env_biome:wastewater/sludge	Human, Homo sapiens
105	2080666.3	Enterobacter cloacae complex sp. ECNIH10		2080666	WGS	ECNIH10	NA			MLST.Enterobacter_cloacae.191			NA	2018-02-06T00:00:00Z		PRJNA430813	SAMN06040376	GCA_002919745.1		PQLB01000000		NIH		Illumina MiSeq	87x	SPAdes v. 3.6.0	NA	NA	51	4889662	55.015644	4843	4754		patients and hospital environment	isolated from patients and hospital environment	2012	United States	United States	NA	NA	NA	NA	env_biome:built-environment	Human, Homo sapiens
106	2080667.3	Enterobacter cloacae complex sp. ECNIH9		2080667	WGS	ECNIH9	NA			MLST.Enterobacter_cloacae.191			NA	2018-02-06T00:00:00Z		PRJNA430813	SAMN06040375	GCA_002919775.1		PQLC01000000		NIH		Illumina MiSeq	85x	SPAdes v. 3.6.0	NA	NA	48	4890047	55.01624	4839	4746		patients and hospital environment	isolated from patients and hospital environment	2012	United States	United States	NA	NA	NA	NA	env_biome:built-environment	Human, Homo sapiens
107	2080668.3	Enterobacter cloacae complex sp. ECNIH17		2080668	WGS	ECNIH17	NA			MLST.Enterobacter_cloacae.97			NA	2018-02-06T00:00:00Z		PRJNA430813	SAMN06921699	GCA_002918795.1		PQLD01000000		NIH		Illumina MiSeq	83x	SPAdes v. 3.6.0	NA	NA	77	4793923	55.131947	4760	4644		patients and hospital environment	isolated from patients and hospital environment	2016	United States	United States	NA	NA	NA	NA	env_biome:wastewater/sludge	Human, Homo sapiens
108	2080669.3	Citrobacter freundii complex sp. CFNIH7		2080669	WGS	CFNIH7	NA			MLST.Citrobacter_freundii.167			NA	2018-02-06T00:00:00Z		PRJNA430813	SAMN03455997	GCA_002918855.1		PQLF01000000		NIH		Illumina MiSeq	82x	SPAdes v. 3.6.0	NA	NA	118	5189677	51.845848	5426	5297		patients and hospital environment	isolated from patients and hospital environment	2015	United States	United States	NA	NA	NA	NA	env_biome:waste water	Human, Homo sapiens
109	2080670.3	Citrobacter freundii complex sp. CFNIH6		2080670	WGS	CFNIH6	NA			MLST.Citrobacter_freundii.167			NA	2018-02-06T00:00:00Z		PRJNA430813	SAMN04286973	GCA_002918835.1		PQLG01000000		NIH		Illumina MiSeq	64x	SPAdes v. 3.6.0	NA	NA	126	5217812	51.885944	5449	5319		patients and hospital environment	isolated from patients and hospital environment	2015	United States	United States	NA	NA	NA	NA	env_biome:waste water	Human, Homo sapiens
110	2080671.3	Citrobacter freundii complex sp. CFNIH5		2080671	WGS	CFNIH5	NA			MLST.Citrobacter_freundii.110			NA	2018-02-06T00:00:00Z		PRJNA430813	SAMN03455988	GCA_002919795.1		PQLH01000000		NIH		Illumina MiSeq	90x	SPAdes v. 3.6.0	NA	NA	160	5491361	51.870457	5735	5535		patients and hospital environment	isolated from patients and hospital environment	2014	United States	United States	NA	NA	NA	NA	env_biome:waste water	Human, Homo sapiens
111	2080672.3	Citrobacter freundii complex sp. CFNIH8		2080672	WGS	CFNIH8	NA			MLST.Citrobacter_freundii.22			NA	2018-02-06T00:00:00Z		PRJNA430813	SAMN03455999	GCA_002918865.1		PQLI01000000		NIH		Illumina MiSeq	81x	SPAdes v. 3.6.0	NA	NA	40	4934779	51.804405	4938	4855		patients and hospital environment	isolated from patients and hospital environment	2015	United States	United States	NA	NA	NA	NA	env_biome:human-associated habitat	Human, Homo sapiens
112	2080673.3	Acinetobacter calcoaceticus/baumannii complex sp. ABNIH27		2080673	WGS	ABNIH27	NA			MLST.Acinetobacter_baumannii_2.212			NA	2018-02-06T00:00:00Z		PRJNA430813	SAMN04287066	GCA_002919905.1		PQLQ01000000		NIH		Illumina MiSeq	80x	SPAdes v. 3.6.0	NA	NA	124	4060087	39.010002	4146	4008		patients and hospital environment	isolated from patients and hospital environment	2015	United States	United States	NA	NA	NA	NA	env_biome:human-associated habitat	Human, Homo sapiens
113	2080752.3	Citrobacter freundii complex sp. CFNIH12		2080752	WGS	CFNIH12	NA			MLST.Citrobacter_freundii.11			NA	2018-02-06T00:00:00Z		PRJNA430813	SAMN06040422	GCA_002918875.1		PQLJ01000000		NIH		Illumina MiSeq	82x	SPAdes v. 3.6.0	NA	NA	138	5490432	51.619236	5777	5599		patients and hospital environment	isolated from patients and hospital environment	2016	United States	United States	NA	NA	NA	NA	env_biome:wastewater/sludge	Human, Homo sapiens
114	208224.78	Enterobacter kobei strain EB_P8_L5_01.19		208224	Complete	EB_P8_L5_01.19	NA				genotype:ST520		NA	2019-09-10T00:00:00Z		PRJNA562727	SAMN12648938	GCA_008365235.1		CP043511,CP043516,CP043512,CP043513,CP043514,CP043515,CP043517		Public Health England		Oxford Nanopore MiniION; Illumina HiSeq	100.0x	miniasm v. 0.2 r168 dirty; Racon	1	6	7	5197300	54.593925	5326	5087		screening swab		2019-01	United Kingdom	United Kingdom:London	NA	NA	NA	NA		Human, Homo sapiens
115	244366.147	Klebsiella variicola strain YD626-2		244366	WGS	YD626-2	NA			MLST.Klebsiella_pneumoniae.454			NA	2018-01-17T00:00:00Z		PRJNA416908	SAMN07974463	GCA_002886665.1		PGIO01000000		University of Maryland, School of Medicine		Illumina HiSeq	370x	SPAdes v. 3.7.1	NA	NA	154	5825620	57.029484	5916	NA					United States	USA: Pennsylvania	NA	NA	NA	NA		Human, Homo sapiens
116	244366.155	Klebsiella variicola strain WUSM_KV_111		244366	WGS	WUSM_KV_111	NA			MLST.Klebsiella_pneumoniae.581			NA	2018-06-06T00:00:00Z		PRJNA473122	SAMN09266912	GCA_003195165.1		QIUP01000000		Washington University		Illumina NextSeq	67.85369811x	SPAdes v. 3.11.0	NA	NA	37	5506208	57.450863	5551	5426		blood		2017	United States	USA: St. Louis, Missori	NA	NA	NA	NA		Human, Homo sapiens			Infection
117	244366.156	Klebsiella variicola strain WUSM_KV_50		244366	WGS	WUSM_KV_50	NA						NA	2018-06-06T00:00:00Z		PRJNA473122	SAMN09266851	GCA_003195475.1		QIWY01000000		Washington University		Illumina NextSeq	98.42426415x	SPAdes v. 3.11.0	NA	NA	104	5780114	57.135464	5994	5806		bronch wash		2017	United States	USA: St. Louis, Missori	NA	NA	NA	NA		Human, Homo sapiens			Infection
118	244366.157	Klebsiella variicola strain WUSM_KV_54		244366	WGS	WUSM_KV_54	NA			MLST.Klebsiella_pneumoniae.1148			NA	2018-06-06T00:00:00Z		PRJNA473122	SAMN09266855	GCA_003195495.1		QIWU01000000		Washington University		Illumina NextSeq	62.81150943x	SPAdes v. 3.11.0	NA	NA	136	5949252	56.873352	6159	5968		blood		2017	United States	USA: St. Louis, Missori	NA	NA	NA	NA		Human, Homo sapiens			Infection
119	244366.158	Klebsiella variicola strain WUSM_KV_04		244366	WGS	WUSM_KV_04	NA			MLST.Klebsiella_pneumoniae.695			NA	2018-06-06T00:00:00Z		PRJNA473122	SAMN09266805	GCA_003195515.1		QIYS01000000		Washington University		Illumina NextSeq	50.30664151x	SPAdes v. 3.11.0	NA	NA	53	5626123	57.24068	5681	5533		trach asp		2017	United States	USA: St. Louis, Missori	NA	NA	NA	NA		Human, Homo sapiens			Infection
120	244366.159	Klebsiella variicola strain WUSM_KV_15		244366	WGS	WUSM_KV_15	NA						NA	2018-06-06T00:00:00Z		PRJNA473122	SAMN09266816	GCA_003195545.1		QIYH01000000		Washington University		Illumina NextSeq	61.89913208x	SPAdes v. 3.11.0	NA	NA	134	6222239	56.678326	6487	6249		wound, drain right lower quadrant		2017	United States	USA: St. Louis, Missori	NA	NA	NA	NA		Human, Homo sapiens			Infection
121	244366.160	Klebsiella variicola strain WUSM_KV_82		244366	WGS	WUSM_KV_82	NA			MLST.Klebsiella_pneumoniae.1144			NA	2018-06-06T00:00:00Z		PRJNA473122	SAMN09266883	GCA_003195625.1		QIVS01000000		Washington University		Illumina NextSeq	64.01788679x	SPAdes v. 3.11.0	NA	NA	48	5658374	57.21476	5725	5556		UR CVS		2017	United States	USA: St. Louis, Missori	NA	NA	NA	NA		Human, Homo sapiens			Infection
122	244366.161	Klebsiella variicola strain WUSM_KV_55		244366	WGS	WUSM_KV_55	NA			MLST.Klebsiella_pneumoniae.3199			NA	2018-06-06T00:00:00Z		PRJNA473122	SAMN09266856	GCA_003195935.1		QIWT01000000		Washington University		Illumina NextSeq	69.38981132x	SPAdes v. 3.11.0	NA	NA	202	6218188	56.615383	6620	6349		BAL		2017	United States	USA: St. Louis, Missori	NA	NA	NA	NA		Human, Homo sapiens			Infection
123	244366.162	Klebsiella variicola strain WUSM_KV_53		244366	WGS	WUSM_KV_53	NA						NA	2018-06-06T00:00:00Z		PRJNA473122	SAMN09266854	GCA_003195955.1		QIWV01000000		Washington University		Illumina NextSeq	54.80162264x	SPAdes v. 3.11.0	NA	NA	56	5662290	57.26994	5735	5561		urine		2017	United States	USA: St. Louis, Missori	NA	NA	NA	NA		Human, Homo sapiens			Infection
124	244366.163	Klebsiella variicola strain WUSM_KV_51		244366	WGS	WUSM_KV_51	NA			MLST.Klebsiella_pneumoniae.3526			NA	2018-06-06T00:00:00Z		PRJNA473122	SAMN09266852	GCA_003195975.1		QIWX01000000		Washington University		Illumina NextSeq	84.53441509x	SPAdes v. 3.11.0	NA	NA	36	5567737	57.37347	5619	5471		urine		2017	United States	USA: St. Louis, Missori	NA	NA	NA	NA		Human, Homo sapiens			Infection
125	244366.164	Klebsiella variicola strain WUSM_KV_49		244366	WGS	WUSM_KV_49	NA			MLST.Klebsiella_pneumoniae.1456			NA	2018-06-06T00:00:00Z		PRJNA473122	SAMN09266850	GCA_003195995.1		QIWZ01000000		Washington University		Illumina NextSeq	60.3365283x	SPAdes v. 3.11.0	NA	NA	87	5767459	57.226364	5855	5689		wound		2017	United States	USA: St. Louis, Missori	NA	NA	NA	NA		Human, Homo sapiens			Infection
126	244366.165	Klebsiella variicola strain WUSM_KV_47		244366	WGS	WUSM_KV_47	NA			MLST.Klebsiella_pneumoniae.641			NA	2018-06-06T00:00:00Z		PRJNA473122	SAMN09266848	GCA_003196015.1		QIXB01000000		Washington University		Illumina NextSeq	62.16154717x	SPAdes v. 3.11.0	NA	NA	129	5994067	57.01905	6199	5983		urine		2017	United States	USA: St. Louis, Missori	NA	NA	NA	NA		Human, Homo sapiens			Infection
127	244366.166	Klebsiella variicola strain WUSM_KV_42		244366	WGS	WUSM_KV_42	NA			MLST.Klebsiella_pneumoniae.1556			NA	2018-06-06T00:00:00Z		PRJNA473122	SAMN09266843	GCA_003196025.1		QIXG01000000		Washington University		Illumina NextSeq	54.7370566x	SPAdes v. 3.11.0	NA	NA	82	5709409	57.240707	5873	5691		urine		2017	United States	USA: St. Louis, Missori	NA	NA	NA	NA		Human, Homo sapiens			Infection
128	244366.167	Klebsiella variicola strain WUSM_KV_43		244366	WGS	WUSM_KV_43	NA			MLST.Klebsiella_pneumoniae.1790			NA	2018-06-06T00:00:00Z		PRJNA473122	SAMN09266844	GCA_003196055.1		QIXF01000000		Washington University		Illumina NextSeq	19.40883019x	SPAdes v. 3.11.0	NA	NA	195	5692409	57.133755	5937	5720		urine		2017	United States	USA: St. Louis, Missori	NA	NA	NA	NA		Human, Homo sapiens			Infection
129	244366.168	Klebsiella variicola strain WUSM_KV_41		244366	WGS	WUSM_KV_41	NA						NA	2018-06-06T00:00:00Z		PRJNA473122	SAMN09266842	GCA_003196075.1		QIXH01000000		Washington University		Illumina NextSeq	74.53415094x	SPAdes v. 3.11.0	NA	NA	52	5436790	57.50786	5442	5315		urine		2017	United States	USA: St. Louis, Missori	NA	NA	NA	NA		Human, Homo sapiens			Infection
130	244366.169	Klebsiella variicola strain WUSM_KV_38		244366	WGS	WUSM_KV_38	NA			MLST.Klebsiella_pneumoniae.1456			NA	2018-06-06T00:00:00Z		PRJNA473122	SAMN09266839	GCA_003196095.1		QIXK01000000		Washington University		Illumina NextSeq	160.5267547x	SPAdes v. 3.11.0	NA	NA	74	5694656	57.236362	5776	5620		urine		2017	United States	USA: St. Louis, Missori	NA	NA	NA	NA		Human, Homo sapiens			Infection
131	244366.170	Klebsiella variicola strain WUSM_KV_35		244366	WGS	WUSM_KV_35	NA			MLST.Klebsiella_pneumoniae.1423			NA	2018-06-06T00:00:00Z		PRJNA473122	SAMN09266836	GCA_003196105.1		QIXN01000000		Washington University		Illumina NextSeq	55.89962264x	SPAdes v. 3.11.0	NA	NA	94	5532197	57.318043	5679	5521		urine		2017	United States	USA: St. Louis, Missori	NA	NA	NA	NA		Human, Homo sapiens			Infection
132	244366.171	Klebsiella variicola strain WUSM_KV_34		244366	WGS	WUSM_KV_34	NA						NA	2018-06-06T00:00:00Z		PRJNA473122	SAMN09266835	GCA_003196115.1		QIXO01000000		Washington University		Illumina NextSeq	68.40350943x	SPAdes v. 3.11.0	NA	NA	38	5607513	57.259823	5629	5497		urine		2017	United States	USA: St. Louis, Missori	NA	NA	NA	NA		Human, Homo sapiens			Infection
133	244366.172	Klebsiella variicola strain WUSM_KV_30		244366	WGS	WUSM_KV_30	NA			MLST.Klebsiella_pneumoniae.1562			NA	2018-06-06T00:00:00Z		PRJNA473122	SAMN09266831	GCA_003196155.1		QIXS01000000		Washington University		Illumina NextSeq	65.87645283x	SPAdes v. 3.11.0	NA	NA	38	5455572	57.438248	5509	5363		urine		2017	United States	USA: St. Louis, Missori	NA	NA	NA	NA		Human, Homo sapiens			Infection
134	244366.173	Klebsiella variicola strain WUSM_KV_29		244366	WGS	WUSM_KV_29	NA			MLST.Klebsiella_pneumoniae.1556			NA	2018-06-06T00:00:00Z		PRJNA473122	SAMN09266830	GCA_003196175.1		QIXT01000000		Washington University		Illumina NextSeq	51.03924528x	SPAdes v. 3.11.0	NA	NA	41	5452639	57.550003	5427	5306		urine		2017	United States	USA: St. Louis, Missori	NA	NA	NA	NA		Human, Homo sapiens			Infection
135	244366.174	Klebsiella variicola strain WUSM_KV_27		244366	WGS	WUSM_KV_27	NA			MLST.Klebsiella_pneumoniae.3201			NA	2018-06-06T00:00:00Z		PRJNA473122	SAMN09266828	GCA_003196185.1		QIXV01000000		Washington University		Illumina NextSeq	103.2999623x	SPAdes v. 3.11.0	NA	NA	58	5729033	57.15682	5880	5729		urine		2017	United States	USA: St. Louis, Missori	NA	NA	NA	NA		Human, Homo sapiens			Infection
136	244366.175	Klebsiella variicola strain WUSM_KV_25		244366	WGS	WUSM_KV_25	NA			MLST.Klebsiella_pneumoniae.1423			NA	2018-06-06T00:00:00Z		PRJNA473122	SAMN09266826	GCA_003196215.1		QIXX01000000		Washington University		Illumina NextSeq	57.15339623x	SPAdes v. 3.11.0	NA	NA	149	5663528	57.273083	5851	5687		blood		2017	United States	USA: St. Louis, Missori	NA	NA	NA	NA		Human, Homo sapiens			Infection
137	244366.176	Klebsiella variicola strain WUSM_KV_24		244366	WGS	WUSM_KV_24	NA			MLST.Klebsiella_pneumoniae.2609			NA	2018-06-06T00:00:00Z		PRJNA473122	SAMN09266825	GCA_003196235.1		QIXY01000000		Washington University		Illumina NextSeq	51.7869434x	SPAdes v. 3.11.0	NA	NA	45	5532027	57.4488	5562	5429		blood		2017	United States	USA: St. Louis, Missori	NA	NA	NA	NA		Human, Homo sapiens			Infection
138	244366.177	Klebsiella variicola strain WUSM_KV_23		244366	WGS	WUSM_KV_23	NA			MLST.Klebsiella_pneumoniae.2609			NA	2018-06-06T00:00:00Z		PRJNA473122	SAMN09266824	GCA_003196255.1		QIXZ01000000		Washington University		Illumina NextSeq	87.71690566x	SPAdes v. 3.11.0	NA	NA	37	5527768	57.45024	5549	5421		urine		2017	United States	USA: St. Louis, Missori	NA	NA	NA	NA		Human, Homo sapiens			Infection
139	244366.178	Klebsiella variicola strain WUSM_KV_21		244366	WGS	WUSM_KV_21	NA						NA	2018-06-06T00:00:00Z		PRJNA473122	SAMN09266822	GCA_003196265.1		QIYB01000000		Washington University		Illumina NextSeq	29.88483019x	SPAdes v. 3.11.0	NA	NA	60	5435389	57.50768	5456	5327		urine		2017	United States	USA: St. Louis, Missori	NA	NA	NA	NA		Human, Homo sapiens			Infection
140	244366.179	Klebsiella variicola strain WUSM_KV_19		244366	WGS	WUSM_KV_19	NA			MLST.Klebsiella_pneumoniae.1599			NA	2018-06-06T00:00:00Z		PRJNA473122	SAMN09266820	GCA_003196305.1		QIYD01000000		Washington University		Illumina NextSeq	54.34116981x	SPAdes v. 3.11.0	NA	NA	91	5770449	57.207092	5951	5767		urine		2017	United States	USA: St. Louis, Missori	NA	NA	NA	NA		Human, Homo sapiens			Infection
141	244366.180	Klebsiella variicola strain WUSM_KV_18		244366	WGS	WUSM_KV_18	NA						NA	2018-06-06T00:00:00Z		PRJNA473122	SAMN09266819	GCA_003196335.1		QIYE01000000		Washington University		Illumina NextSeq	31.39192453x	SPAdes v. 3.11.0	NA	NA	48	5441163	57.523163	5467	5338		urine		2017	United States	USA: St. Louis, Missori	NA	NA	NA	NA		Human, Homo sapiens			Infection
142	244366.181	Klebsiella variicola strain WUSM_KV_17		244366	WGS	WUSM_KV_17	NA			MLST.Klebsiella_pneumoniae.695			NA	2018-06-06T00:00:00Z		PRJNA473122	SAMN09266818	GCA_003196355.1		QIYF01000000		Washington University		Illumina NextSeq	53.18860377x	SPAdes v. 3.11.0	NA	NA	75	5639266	57.251335	5733	5587		urine		2017	United States	USA: St. Louis, Missori	NA	NA	NA	NA		Human, Homo sapiens			Infection
143	244366.182	Klebsiella variicola strain WUSM_KV_14		244366	WGS	WUSM_KV_14	NA			MLST.Klebsiella_pneumoniae.250			NA	2018-06-06T00:00:00Z		PRJNA473122	SAMN09266815	GCA_003196375.1		QIYI01000000		Washington University		Illumina NextSeq	77.91520755x	SPAdes v. 3.11.0	NA	NA	161	6296575	56.551712	6667	6408		blood		2017	United States	USA: St. Louis, Missori	NA	NA	NA	NA		Human, Homo sapiens			Infection
144	244366.183	Klebsiella variicola strain WUSM_KV_10		244366	WGS	WUSM_KV_10	NA			MLST.Klebsiella_pneumoniae.2317			NA	2018-06-06T00:00:00Z		PRJNA473122	SAMN09266811	GCA_003196385.1		QIYM01000000		Washington University		Illumina NextSeq	55.13792453x	SPAdes v. 3.11.0	NA	NA	80	5842707	56.99976	5927	5762		urine catheter		2017	United States	USA: St. Louis, Missori	NA	NA	NA	NA		Human, Homo sapiens			Infection
145	244366.184	Klebsiella variicola strain WUSM_KV_09		244366	WGS	WUSM_KV_09	NA						NA	2018-06-06T00:00:00Z		PRJNA473122	SAMN09266810	GCA_003196415.1		QIYN01000000		Washington University		Illumina NextSeq	51.88803774x	SPAdes v. 3.11.0	NA	NA	131	5810216	57.085415	6067	5840		urine		2017	United States	USA: St. Louis, Missori	NA	NA	NA	NA		Human, Homo sapiens			Infection
146	244366.185	Klebsiella variicola strain WUSM_KV_08		244366	WGS	WUSM_KV_08	NA			MLST.Klebsiella_pneumoniae.1250			NA	2018-06-06T00:00:00Z		PRJNA473122	SAMN09266809	GCA_003196435.1		QIYO01000000		Washington University		Illumina NextSeq	82.30754717x	SPAdes v. 3.11.0	NA	NA	54	5631975	57.335003	5705	5575		drainage, left groin		2017	United States	USA: St. Louis, Missori	NA	NA	NA	NA		Human, Homo sapiens			Infection
147	244366.186	Klebsiella variicola strain WUSM_KV_07		244366	WGS	WUSM_KV_07	NA						NA	2018-06-06T00:00:00Z		PRJNA473122	SAMN09266808	GCA_003196455.1		QIYP01000000		Washington University		Illumina NextSeq	75.81101887x	SPAdes v. 3.11.0	NA	NA	44	5539740	57.35885	5567	5424		urine		2017	United States	USA: St. Louis, Missori	NA	NA	NA	NA		Human, Homo sapiens			Infection
148	244366.187	Klebsiella variicola strain WUSM_KV_06		244366	WGS	WUSM_KV_06	NA			MLST.Klebsiella_pneumoniae.1456			NA	2018-06-06T00:00:00Z		PRJNA473122	SAMN09266807	GCA_003196475.1		QIYQ01000000		Washington University		Illumina NextSeq	79.58267925x	SPAdes v. 3.11.0	NA	NA	84	5726553	57.22776	5809	5640		sputum		2017	United States	USA: St. Louis, Missori	NA	NA	NA	NA		Human, Homo sapiens			Infection
149	244366.188	Klebsiella variicola strain WUSM_KV_02		244366	WGS	WUSM_KV_02	NA			MLST.Klebsiella_pneumoniae.1688			NA	2018-06-06T00:00:00Z		PRJNA473122	SAMN09266803	GCA_003196495.1		QIYU01000000		Washington University		Illumina NextSeq	111.5742264x	SPAdes v. 3.11.0	NA	NA	44	5630526	57.351017	5708	5557		urine		2017	United States	USA: St. Louis, Missori	NA	NA	NA	NA		Human, Homo sapiens			Infection
150	244366.189	Klebsiella variicola strain WUSM_KV_97		244366	WGS	WUSM_KV_97	NA			MLST.Klebsiella_pneumoniae.424			NA	2018-06-06T00:00:00Z		PRJNA473122	SAMN09266898	GCA_003196665.1		QIVD01000000		Washington University		Illumina NextSeq	57.53143396x	SPAdes v. 3.11.0	NA	NA	41	5422051	57.604107	5374	5255		blood		2017	United States	USA: St. Louis, Missori	NA	NA	NA	NA		Human, Homo sapiens			Infection
151	244366.190	Klebsiella variicola strain WUSM_KV_48		244366	WGS	WUSM_KV_48	NA						NA	2018-06-06T00:00:00Z		PRJNA473122	SAMN09266849	GCA_003196955.1		QIXA01000000		Washington University		Illumina NextSeq	69.75701887x	SPAdes v. 3.11.0	NA	NA	41	5468605	57.332024	5523	5401		urine		2017	United States	USA: St. Louis, Missori	NA	NA	NA	NA		Human, Homo sapiens			Infection
152	244366.191	Klebsiella variicola strain WUSM_KV_52		244366	WGS	WUSM_KV_52	NA			MLST.Klebsiella_pneumoniae.2634			NA	2018-06-06T00:00:00Z		PRJNA473122	SAMN09266853	GCA_003196975.1		QIWW01000000		Washington University		Illumina NextSeq	43.14154717x	SPAdes v. 3.11.0	NA	NA	51	5561613	57.34207	5633	5463		urine		2017	United States	USA: St. Louis, Missori	NA	NA	NA	NA		Human, Homo sapiens			Infection
153	244366.192	Klebsiella variicola strain WUSM_KV_45		244366	WGS	WUSM_KV_45	NA			MLST.Klebsiella_pneumoniae.695			NA	2018-06-06T00:00:00Z		PRJNA473122	SAMN09266846	GCA_003196995.1		QIXD01000000		Washington University		Illumina NextSeq	40.49754717x	SPAdes v. 3.11.0	NA	NA	55	5785558	57.042683	5894	5721		urine CVS		2017	United States	USA: St. Louis, Missori	NA	NA	NA	NA		Human, Homo sapiens			Infection
154	244366.193	Klebsiella variicola strain WUSM_KV_46		244366	WGS	WUSM_KV_46	NA			MLST.Klebsiella_pneumoniae.641			NA	2018-06-06T00:00:00Z		PRJNA473122	SAMN09266847	GCA_003197015.1		QIXC01000000		Washington University		Illumina NextSeq	41.61049057x	SPAdes v. 3.11.0	NA	NA	82	5565343	57.512226	5623	5492		urine		2017	United States	USA: St. Louis, Missori	NA	NA	NA	NA		Human, Homo sapiens			Infection
155	244366.194	Klebsiella variicola strain WUSM_KV_44		244366	WGS	WUSM_KV_44	NA						NA	2018-06-06T00:00:00Z		PRJNA473122	SAMN09266845	GCA_003197055.1		QIXE01000000		Washington University		Illumina NextSeq	35.85509434x	SPAdes v. 3.11.0	NA	NA	31	5510901	57.40219	5533	5386		urine		2017	United States	USA: St. Louis, Missori	NA	NA	NA	NA		Human, Homo sapiens			Infection
156	244366.195	Klebsiella variicola strain WUSM_KV_39		244366	WGS	WUSM_KV_39	NA						NA	2018-06-06T00:00:00Z		PRJNA473122	SAMN09266840	GCA_003197065.1		QIXJ01000000		Washington University		Illumina NextSeq	222.2865283x	SPAdes v. 3.11.0	NA	NA	40	5367123	57.592625	5391	5247		urine		2017	United States	USA: St. Louis, Missori	NA	NA	NA	NA		Human, Homo sapiens			Infection
157	244366.196	Klebsiella variicola strain WUSM_KV_37		244366	WGS	WUSM_KV_37	NA			MLST.Klebsiella_pneumoniae.2609			NA	2018-06-06T00:00:00Z		PRJNA473122	SAMN09266838	GCA_003197095.1		QIXL01000000		Washington University		Illumina NextSeq	47.90098113x	SPAdes v. 3.11.0	NA	NA	95	5496664	57.565952	5553	5420		urine		2017	United States	USA: St. Louis, Missori	NA	NA	NA	NA		Human, Homo sapiens			Infection
158	244366.197	Klebsiella variicola strain WUSM_KV_36		244366	WGS	WUSM_KV_36	NA			MLST.Klebsiella_pneumoniae.1562			NA	2018-06-06T00:00:00Z		PRJNA473122	SAMN09266837	GCA_003197115.1		QIXM01000000		Washington University		Illumina NextSeq	93.8450566x	SPAdes v. 3.11.0	NA	NA	83	5518131	57.485893	5596	5460		urine		2017	United States	USA: St. Louis, Missori	NA	NA	NA	NA		Human, Homo sapiens			Infection
159	244366.198	Klebsiella variicola strain WUSM_KV_33		244366	WGS	WUSM_KV_33	NA			MLST.Klebsiella_pneumoniae.355			NA	2018-06-06T00:00:00Z		PRJNA473122	SAMN09266834	GCA_003197135.1		QIXP01000000		Washington University		Illumina NextSeq	54.10150943x	SPAdes v. 3.11.0	NA	NA	60	5554997	57.241264	5570	5408		urine		2017	United States	USA: St. Louis, Missori	NA	NA	NA	NA		Human, Homo sapiens			Infection
160	244366.199	Klebsiella variicola strain WUSM_KV_32		244366	WGS	WUSM_KV_32	NA			MLST.Klebsiella_pneumoniae.1556			NA	2018-06-06T00:00:00Z		PRJNA473122	SAMN09266833	GCA_003197155.1		QIXQ01000000		Washington University		Illumina NextSeq	80.45867925x	SPAdes v. 3.11.0	NA	NA	48	5624992	57.343227	5665	5517		urine		2017	United States	USA: St. Louis, Missori	NA	NA	NA	NA		Human, Homo sapiens			Infection
161	244366.200	Klebsiella variicola strain WUSM_KV_31		244366	WGS	WUSM_KV_31	NA			MLST.Klebsiella_pneumoniae.925			NA	2018-06-06T00:00:00Z		PRJNA473122	SAMN09266832	GCA_003197165.1		QIXR01000000		Washington University		Illumina NextSeq	100.3438113x	SPAdes v. 3.11.0	NA	NA	66	5639564	57.393906	5734	5580		urine		2017	United States	USA: St. Louis, Missori	NA	NA	NA	NA		Human, Homo sapiens			Infection
162	244366.201	Klebsiella variicola strain WUSM_KV_26		244366	WGS	WUSM_KV_26	NA						NA	2018-06-06T00:00:00Z		PRJNA473122	SAMN09266827	GCA_003197195.1		QIXW01000000		Washington University		Illumina NextSeq	84.39716981x	SPAdes v. 3.11.0	NA	NA	90	5860258	56.94391	6020	5808		urine		2017	United States	USA: St. Louis, Missori	NA	NA	NA	NA		Human, Homo sapiens			Infection
163	244366.202	Klebsiella variicola strain WUSM_KV_28		244366	WGS	WUSM_KV_28	NA			MLST.Klebsiella_pneumoniae.1737			NA	2018-06-06T00:00:00Z		PRJNA473122	SAMN09266829	GCA_003197215.1		QIXU01000000		Washington University		Illumina NextSeq	82.59535849x	SPAdes v. 3.11.0	NA	NA	144	6049469	56.76828	6369	6123		urine		2017	United States	USA: St. Louis, Missori	NA	NA	NA	NA		Human, Homo sapiens			Infection
164	244366.203	Klebsiella variicola strain WUSM_KV_22		244366	WGS	WUSM_KV_22	NA			MLST.Klebsiella_pneumoniae.2609			NA	2018-06-06T00:00:00Z		PRJNA473122	SAMN09266823	GCA_003197235.1		QIYA01000000		Washington University		Illumina NextSeq	51.87403774x	SPAdes v. 3.11.0	NA	NA	40	5527170	57.45162	5548	5420		urine		2017	United States	USA: St. Louis, Missori	NA	NA	NA	NA		Human, Homo sapiens			Infection
165	244366.204	Klebsiella variicola strain WUSM_KV_16		244366	WGS	WUSM_KV_16	NA			MLST.Klebsiella_pneumoniae.919			NA	2018-06-06T00:00:00Z		PRJNA473122	SAMN09266817	GCA_003197255.1		QIYG01000000		Washington University		Illumina NextSeq	33.42203774x	SPAdes v. 3.11.0	NA	NA	116	5601786	57.32472	5745	5578		blood		2017	United States	USA: St. Louis, Missori	NA	NA	NA	NA		Human, Homo sapiens			Infection
166	244366.205	Klebsiella variicola strain WUSM_KV_13		244366	WGS	WUSM_KV_13	NA						NA	2018-06-06T00:00:00Z		PRJNA473122	SAMN09266814	GCA_003197275.1		QIYJ01000000		Washington University		Illumina NextSeq	76.86803774x	SPAdes v. 3.11.0	NA	NA	146	6020091	56.61748	6368	6112		urine		2017	United States	USA: St. Louis, Missori	NA	NA	NA	NA		Human, Homo sapiens			Infection
167	244366.206	Klebsiella variicola strain WUSM_KV_12		244366	WGS	WUSM_KV_12	NA						NA	2018-06-06T00:00:00Z		PRJNA473122	SAMN09266813	GCA_003197295.1		QIYK01000000		Washington University		Illumina NextSeq	64.24958491x	SPAdes v. 3.11.0	NA	NA	45	5555295	57.42192	5633	5483		urine		2017	United States	USA: St. Louis, Missori	NA	NA	NA	NA		Human, Homo sapiens			Infection
168	244366.207	Klebsiella variicola strain WUSM_KV_11		244366	WGS	WUSM_KV_11	NA			MLST.Klebsiella_pneumoniae.1250			NA	2018-06-06T00:00:00Z		PRJNA473122	SAMN09266812	GCA_003197315.1		QIYL01000000		Washington University		Illumina NextSeq	65.10818868x	SPAdes v. 3.11.0	NA	NA	68	5631082	57.334663	5713	5581		tibia		2017	United States	USA: St. Louis, Missori	NA	NA	NA	NA		Human, Homo sapiens			Infection
169	244366.208	Klebsiella variicola strain WUSM_KV_05		244366	WGS	WUSM_KV_05	NA						NA	2018-06-06T00:00:00Z		PRJNA473122	SAMN09266806	GCA_003197335.1		QIYR01000000		Washington University		Illumina NextSeq	30.41737736x	SPAdes v. 3.11.0	NA	NA	43	5365721	57.668316	5363	5251		urine		2017	United States	USA: St. Louis, Missori	NA	NA	NA	NA		Human, Homo sapiens			Infection
170	244366.209	Klebsiella variicola strain WUSM_KV_03		244366	WGS	WUSM_KV_03	NA			MLST.Klebsiella_pneumoniae.467			NA	2018-06-19T00:00:00Z		PRJNA473122	SAMN09266804	GCA_003253835.1		QIYT01000000		Washington University		Illumina NextSeq	59.91984906x	SPAdes v. 3.11.0	NA	NA	53	5565767	57.427593	5607	5472		aspirate, left breast		2017	United States	USA: St. Louis, Missori	NA	NA	NA	NA		Human, Homo sapiens			Infection
171	244366.210	Klebsiella variicola strain WUSM_KV_01		244366	WGS	WUSM_KV_01	NA			MLST.Klebsiella_pneumoniae.1524			NA	2018-06-19T00:00:00Z		PRJNA473122	SAMN09266802	GCA_003255775.1		QIYV01000000		Washington University		Illumina NextSeq	48.59932075x	SPAdes v. 3.11.0	NA	NA	62	5680508	57.12519	5699	5505		urine		2017	United States	USA: St. Louis, Missori	NA	NA	NA	NA		Human, Homo sapiens			Infection
172	2566012.3	Citrobacter sp. CF971		2566012	Complete	CF971	NA						NA	2019-06-23T00:00:00Z		PRJNA531894	SAMN11388517	GCA_006385635.1		CP041051,CP041047,CP041048,CP041049,CP041050		South China University of Technology		PacBio RS	220.0x	HGAP v. HGAP 3	1	4	5	5512617	51.452785	5637	5375		feces		2018-05-08		China	NA	NA	NA	NA		Human, Homo sapiens
173	2653932.3	Citrobacter sp. NMI7904_11		2653932	Complete	NMI7904_11	NA						NA	2019-10-27T00:00:00Z		PRJNA576636	SAMN12999965	GCA_009363175.1		CP045205,CP045204,CP045203		National Medicines Institute		Illumina HiSeq; Oxford Nanopore MiniION	50.0x	MaSuRCA v. 3.3.4	1	2	3	5794230	53.286716	5867	5598		rectum	isolated from human feces	18-Aug-2010	Israel	Israel: Tel Aviv	NA	NA	NA	NA		Human, Homo sapiens	male	89	carrier
174	2653933.3	Citrobacter sp. NMI7905_11		2653933	WGS	NMI7905_11	NA						NA	2019-10-23T00:00:00Z		PRJNA576636	SAMN12999967			WHIY01000000		National Medicines Institute		Illumina HiSeq	50.0x	SPAdes v. 3.13.1	NA	NA	392	5830693	53.20836	6199	5904		rectum	isolated from human feces	18-Aug-2010	Israel	Israel: Tel Aviv	NA	NA	NA	NA		Human, Homo sapiens	female	86	carrier
175	287.9927	Pseudomonas aeruginosa strain 9_P_PA		287	WGS	9_P_PA	NA			MLST.Pseudomonas_aeruginosa.308			NA	2019-05-13T00:00:00Z		PRJEB31907	SAMEA5578878	GCA_901456165.1		CABDWU010000003,CABDWU010000004,CABDWU010000005,CABDWU010000006,CABDWU010000007,CABDWU010000008,CABDWU010000009		IMGAG (Universitaetsklinikum Tuebingen)					NA	NA	18	6786480	66.13542	6466	NA		blood		2010-10-14		Germany	NA	NA	NA	NA		Human, Homo sapiens
176	287.9928	Pseudomonas aeruginosa strain 11_P_PA		287	WGS	11_P_PA	NA			MLST.Pseudomonas_aeruginosa.308			NA	2019-05-13T00:00:00Z		PRJEB31907	SAMEA5578817	GCA_901456185.1		CABDWV010000003,CABDWV010000004,CABDWV010000005,CABDWV010000006,CABDWV010000001,CABDWV010000007,CABDWV010000008		IMGAG (Universitaetsklinikum Tuebingen)					NA	NA	14	6808107	66.12303	6473	NA		blood		2010-11-15		Germany	NA	NA	NA	NA		Human, Homo sapiens
177	287.9929	Pseudomonas aeruginosa strain 37_P_PA		287	WGS	37_P_PA	NA			MLST.Pseudomonas_aeruginosa.308			NA	2019-05-13T00:00:00Z		PRJEB31907	SAMEA5578860	GCA_901456195.1		CABDWW010000003,CABDWW010000004,CABDWW010000005,CABDWW010000006,CABDWW010000007,CABDWW010000008,CABDWW010000009		IMGAG (Universitaetsklinikum Tuebingen)					NA	NA	20	6818725	66.10812	6501	NA		blood		2014-12-15		Germany	NA	NA	NA	NA		Human, Homo sapiens
178	287.9930	Pseudomonas aeruginosa strain 39_P_PA		287	WGS	39_P_PA	NA			MLST.Pseudomonas_aeruginosa.308			NA	2019-05-13T00:00:00Z		PRJEB31907	SAMEA5578864	GCA_901456215.1		CABDWY010000003,CABDWY010000004,CABDWY010000005,CABDWY010000006,CABDWY010000007,CABDWY010000008,CABDWY010000009		IMGAG (Universitaetsklinikum Tuebingen)					NA	NA	19	6650226	66.21385	6323	NA		rectal		2015-08-24		Germany	NA	NA	NA	NA		Human, Homo sapiens
179	287.9931	Pseudomonas aeruginosa strain 23_P_PA		287	WGS	23_P_PA	NA			MLST.Pseudomonas_aeruginosa.308			NA	2019-05-13T00:00:00Z		PRJEB31907	SAMEA5578836	GCA_901456275.1		CABDXE010000015,CABDXE010000016,CABDXE010000017,CABDXE010000018,CABDXE010000019,CABDXE010000020,CABDXE010000021		IMGAG (Universitaetsklinikum Tuebingen)					NA	NA	36	6766190	66.13849	6486	NA		stool		2011-10-06		Germany	NA	NA	NA	NA		Human, Homo sapiens
180	290338.8	Citrobacter koseri ATCC BAA-895	Citrobacter koseri ATCC BAA-895	290338	Complete	ATCC BAA-895	NA					ATCC BAA-895	NA	2007-09-11T00:00:00Z		PRJNA12716	SAMN02603912	GCA_000018045.1		CP000822,CP000824,CP000823	NC_009792,NC_009794,NC_009793	Genome Sequencing Center (GSC) at Washington University (WashU) School of Medicine	complete				1	2	3	4735357	53.8	4311	5008		human infant	isolate from a human infant				NA	NA	NA	NA		Human, Homo sapiens		infant
181	35703.24	Citrobacter amalonaticus strain FDAARGOS_166		35703	Complete	FDAARGOS_166	NA			MLST.Citrobacter_freundii.299		FDA:FDAARGOS_166	NA	2015-12-21T00:00:00Z		PRJNA231221	SAMN03996310	GCF_001471655.1	SRR2822463,SRR2822464,SRR2822465	LORU01000000		US Food and Drug Administration		Pacbio	20.672x	HGAP3 v. Oct 2014	NA	NA	1	4933864	53.3	4895	4427		Stool		30-May-2014	United States	USA: DC	NA	NA	NA	NA		Human, Homo sapiens	male	29M	Colonization
182	35703.29	Citrobacter amalonaticus strain FDAARGOS_165		35703	Complete		NA			MLST.Citrobacter_freundii.299		FDA:FDAARGOS_165	NA	2016-02-11T00:00:00Z		PRJNA231221	SAMN03996309	GCF_001558935.1	SRR2822460,SRR2822461,SRR2822462	CP014070,CP014069	NZ_CP014070.1,NZ_CP014069.1	US Food and Drug Administration		Pacbio	19.345x	HGAP3 v. Oct 2014	1	1	2	5083867	53.12	5047	4689		Stool		5/29/2014	United States	USA:DC	NA	NA	NA	NA		Human, Homo sapiens	male	6y	Colonization
183	35703.30	Citrobacter amalonaticus strain FDAARGOS_122		35703	Complete		NA					FDA:FDAARGOS_122	NA	2016-02-11T00:00:00Z		PRJNA231221	SAMN03996265	GCF_001559075.1	SRR2818792,SRR2818793,SRR2818794	CP014015	NZ_CP014015.1	US Food and Drug Administration		Pacbio	14.73x	Celera v. 8.2	1	NA	1	4904610	53.73	4662	4404		Urine		10/24/2013	United States	USA:DC	NA	NA	NA	NA		Human, Homo sapiens	female	8Y	Urinary tract infection
184	35703.35	Citrobacter amalonaticus strain MGH151		35703	WGS	MGH151	NA						NA	2017-05-19T00:00:00Z		PRJNA271899	SAMN04521900	GCA_002151695.1		NGRA00000000		Broad Institute		Illumina	86.0x	allpaths v. R48559	NA	NA	5	4992764	52.56	4857	4681				2015	United States	USA: Massachusetts, Boston	NA	NA	NA	NA		Human, Homo sapiens
185	35703.60	Citrobacter amalonaticus strain FDAARGOS_490 strain Not applicable		35703	WGS	Not applicable	NA					FDA:FDAARGOS_490	NA	2018-12-11T00:00:00Z		PRJNA231221	SAMN10163198	GCA_003938795.1		RKJA01000000		US Food and Drug Administration		PacBio; Illumina	1274x	SMRT v. 2.3.0, HGAP v. 3.0, SPAdes v.	NA	NA	7	5202648	53.01227	5239	5057		Abscess		2014-09-19	United States	USA: DC	NA	NA	NA	NA		Human, Homo sapiens	female	10M	Wound Infection
186	35703.65	Citrobacter amalonaticus strain ca_0067		35703	WGS	ca_0067	NA						NA	2019-02-11T00:00:00Z	30630933	PRJNA496358	SAMN10239581	GCA_004167485.1		RCYA01000000		Broad Institute		Illumina HiSeq	53.0777x	SPAdes v. 3.9.0	NA	NA	29	4876430	53.366173	4882	4730		stool		2015-01	USA	USA: Cambridge	NA	NA	NA	NA		Human, Homo sapiens
187	35703.76	Citrobacter amalonaticus strain 133355-SW-C4-Cam		35703	Complete	133355-SW-C4-Cam	NA						NA	2019-07-14T00:00:00Z		PRJNA543044	SAMN11653541	GCA_006965505.1		CP041362,CP041363		University of Bern		Oxford Nanopore MiniION; Illumina NovaSeq	40.0x	Canu v. v1.7.1; Pilon v. v1.22	1	1	2	4804472	53.34116	4644	4495				2019-04	Switzerland	Switzerland: Bern	NA	NA	NA	NA		Human, Homo sapiens
188	35703.84	Citrobacter amalonaticus strain BIOML-A11		35703	WGS	BIOML-A11	NA						NA	2020-01-14T00:00:00Z	31477907	PRJNA544527	SAMN11945282			WWUM01000000		Massachusetts Institute of Technology		Illumina NextSeq	39.453x	SPAdes v. 3.9.1	NA	NA	118	4731495	53.642307	4668	4492		fecal material [ENVO:00002003]		31-Mar-2015	USA	USA:Boston	NA	NA	NA	NA		Human, Homo sapiens
189	35703.85	Citrobacter amalonaticus strain BIOML-A10		35703	WGS	BIOML-A10	NA						NA	2020-01-14T00:00:00Z	31477907	PRJNA544527	SAMN11945281			WWUN01000000		Massachusetts Institute of Technology		Illumina NextSeq	77.131x	SPAdes v. 3.9.1	NA	NA	24	4879824	53.35869	4810	4605		fecal material [ENVO:00002003]		31-Mar-2015	USA	USA:Boston	NA	NA	NA	NA		Human, Homo sapiens
190	35703.86	Citrobacter amalonaticus strain BIOML-A8		35703	WGS	BIOML-A8	NA						NA	2020-01-14T00:00:00Z	31477907	PRJNA544527	SAMN11945279			WWUP01000000		Massachusetts Institute of Technology		Illumina NextSeq	64.327x	SPAdes v. 3.9.1	NA	NA	25	4879906	53.362015	4803	4607		fecal material [ENVO:00002003]		31-Mar-2015	USA	USA:Boston	NA	NA	NA	NA		Human, Homo sapiens
191	35703.87	Citrobacter amalonaticus strain BIOML-A12		35703	WGS	BIOML-A12	NA						NA	2020-01-14T00:00:00Z	31477907	PRJNA544527	SAMN11945283			WWUL01000000		Massachusetts Institute of Technology		Illumina NextSeq	121.168x	SPAdes v. 3.9.1	NA	NA	27	4876310	53.359024	4819	4614		fecal material [ENVO:00002003]		31-Mar-2015	USA	USA:Boston	NA	NA	NA	NA		Human, Homo sapiens
192	35703.88	Citrobacter amalonaticus strain BIOML-A9		35703	WGS	BIOML-A9	NA						NA	2020-01-14T00:00:00Z	31477907	PRJNA544527	SAMN11945280			WWUO01000000		Massachusetts Institute of Technology		Illumina NextSeq	57.192x	SPAdes v. 3.9.1	NA	NA	22	4874496	53.378124	4801	4590		fecal material [ENVO:00002003]		31-Mar-2015	USA	USA:Boston	NA	NA	NA	NA		Human, Homo sapiens
193	35703.89	Citrobacter amalonaticus strain BIOML-A5		35703	WGS	BIOML-A5	NA						NA	2020-01-14T00:00:00Z	31477907	PRJNA544527	SAMN11945276			WWUS01000000		Massachusetts Institute of Technology		Illumina NextSeq	80.225x	SPAdes v. 3.9.1	NA	NA	25	4866214	53.390347	4792	4585		fecal material [ENVO:00002003]		31-Mar-2015	USA	USA:Boston	NA	NA	NA	NA		Human, Homo sapiens
194	35703.90	Citrobacter amalonaticus strain BIOML-A6		35703	WGS	BIOML-A6	NA						NA	2020-01-14T00:00:00Z	31477907	PRJNA544527	SAMN11945277			WWUR01000000		Massachusetts Institute of Technology		Illumina NextSeq	60.683x	SPAdes v. 3.9.1	NA	NA	19	4880167	53.36734	4812	4608		fecal material [ENVO:00002003]		31-Mar-2015	USA	USA:Boston	NA	NA	NA	NA		Human, Homo sapiens
195	35703.91	Citrobacter amalonaticus strain BIOML-A7		35703	WGS	BIOML-A7	NA						NA	2020-01-14T00:00:00Z	31477907	PRJNA544527	SAMN11945278			WWUQ01000000		Massachusetts Institute of Technology		Illumina NextSeq	37.948x	SPAdes v. 3.9.1	NA	NA	24	4861558	53.392204	4799	4587		fecal material [ENVO:00002003]		31-Mar-2015	USA	USA:Boston	NA	NA	NA	NA		Human, Homo sapiens
196	35703.92	Citrobacter amalonaticus strain BIOML-A3		35703	WGS	BIOML-A3	NA						NA	2020-01-14T00:00:00Z	31477907	PRJNA544527	SAMN11945274			WWUU01000000		Massachusetts Institute of Technology		Illumina NextSeq	512.092x	SPAdes v. 3.9.1	NA	NA	33	4881738	53.36209	4810	4597		fecal material [ENVO:00002003]		31-Mar-2015	USA	USA:Boston	NA	NA	NA	NA		Human, Homo sapiens
197	35703.93	Citrobacter amalonaticus strain BIOML-A2		35703	WGS	BIOML-A2	NA						NA	2020-01-14T00:00:00Z	31477907	PRJNA544527	SAMN11945273			WWUV01000000		Massachusetts Institute of Technology		Illumina NextSeq	130.046x	SPAdes v. 3.9.1	NA	NA	68	4927625	53.366375	4884	4678		fecal material [ENVO:00002003]		31-Mar-2015	USA	USA:Boston	NA	NA	NA	NA		Human, Homo sapiens
198	35703.94	Citrobacter amalonaticus strain BIOML-A4		35703	WGS	BIOML-A4	NA						NA	2020-01-14T00:00:00Z	31477907	PRJNA544527	SAMN11945275			WWUT01000000		Massachusetts Institute of Technology		Illumina NextSeq	118.057x	SPAdes v. 3.9.1	NA	NA	22	4866760	53.392803	4797	4587		fecal material [ENVO:00002003]		31-Mar-2015	USA	USA:Boston	NA	NA	NA	NA		Human, Homo sapiens
199	35703.95	Citrobacter amalonaticus strain BIOML-A1		35703	WGS	BIOML-A1	NA						NA	2020-01-14T00:00:00Z	31477907	PRJNA544527	SAMN11945272			WWUW01000000		Massachusetts Institute of Technology		Illumina NextSeq	12.68x	SPAdes v. 3.9.1	NA	NA	440	5019963	53.17883	5281	5009		fecal material [ENVO:00002003]		04-Jul-2014	USA	USA:Boston	NA	NA	NA	NA		Human, Homo sapiens
200	469595.3	Citrobacter sp. 30_2	Citrobacter sp. 30_2	469595	WGS	30_2	NA			MLST.Citrobacter_freundii.232		BEI HM-34	NA	2009-02-18T00:00:00Z		PRJNA32453	SAMN02463699	GCA_000158355.2		ACDJ00000000	NZ_ACDJ00000000	BI	assembly	454	26.61x	Newbler v. 2.0.0-PostRelease-1/21/2009	NA	NA	18	5125150	51.9	4718	4728		intestinal biopsy specimen	isolated from an intestinal biopsy specimen				NA	NA	NA	NA		Human, Homo sapiens	female	23	Crohn's disease	Gastrointestinal tract
201	469595.8	Citrobacter sp. 30_2 strain 30_2		469595	WGS	30_2	NA			MLST.Citrobacter_freundii.155			NA	2017-07-06T00:00:00Z		PRJNA389368	SAMN07196160			CP022311		Rehman Medical Institute		Illumina MiSeq	30X	SPAdes v. 3.10.1	NA	NA	1	4945242	51.88	4831	NA		urine		19-Dec-2016	Pakistan	Pakistan:Sheikh Zaid Hospital,Lahore	NA	NA	NA	NA		Human, Homo sapiens			Urinary tract infection
202	470.4683	Acinetobacter baumannii strain ABNIH28		470	Complete	ABNIH28	NA						NA	2018-01-29T00:00:00Z		PRJNA430813	SAMN06040401	GCA_002902885.1		CP026125,CP026128,CP026129,CP026126,CP026127		NIH		PacBio RSII	221x	canu v. 1.4	1	4	5	4078838	39.044525	4034	3939		patients and hospital environment	isolated from patients and hospital environment	2016	United States	United States	NA	NA	NA	NA	env_biome:wastewater/sludge	Human, Homo sapiens
203	500640.5	Citrobacter youngae ATCC 29220	Citrobacter youngae ATCC 29220	500640	WGS	ATCC 29220	NA					ATCC 29220, CDC 1885/75	NA	2008-10-01T00:00:00Z		PRJNA28665	SAMN02415622	GCA_000155975.1		ABWL00000000	NZ_ABWL00000000	Genome Sequencing Center (GSC) at Washington University (WashU) School of Medicine	assembly	454-GS-FLX	32.9x	Newbler v. 2.0.0-PreRelease-04/10/2008	NA	NA	20	5166865	52.7	4709	5201							NA	NA	NA	NA		Human, Homo sapiens				Gastrointestinal tract
204	545.108	Citrobacter koseri strain ICR003207		545	WGS	ICR003207	NA						NA	2019-02-12T00:00:00Z		PRJNA517917	SAMN10847465	GCA_004181905.1		SEJT01000000		Universite Paris Sud		Illumina MiSeq	75x	CLC NGS Cell v. 9.5	NA	NA	133	4934002	53.80649	4996	4774		patient		2016		France	NA	NA	NA	NA		Human, Homo sapiens			not specified
205	545.109	Citrobacter koseri strain ICR003204		545	WGS	ICR003204	NA						NA	2019-02-12T00:00:00Z		PRJNA517917	SAMN10847462	GCA_004181995.1		SEJQ01000000		Universite Paris Sud		Illumina MiSeq	75x	CLC NGS Cell v. 9.5	NA	NA	114	4767024	53.76628	4796	4586		patient		2016		France	NA	NA	NA	NA		Human, Homo sapiens			not specified
206	545.11	Citrobacter koseri strain FDAARGOS_86		545	Complete	FDAARGOS_86	NA						NA	2015-04-27T00:00:00Z		PRJNA231221	SAMN02934540	GCF_000783445.1	SRR1609112,SRR1609113,SRR1609114	JTAV01000000		US Food and Drug Administration		PacBio	15.19x	HGAP v. 2.0	NA	NA	1	4727261	53.81	4628	4189		Urine		18/Nov/2013	United States	United States	NA	NA	NA	NA		Human, Homo sapiens	male	7M	Colonization/Contaminant(<30K)
207	545.115	Citrobacter koseri strain FDAARGOS_646 strain Not applicable		545	Complete	Not applicable	NA					FDA:FDAARGOS_646	NA	2019-09-25T00:00:00Z		PRJNA231221	SAMN11056361	GCA_008693945.1		CP044097		US Food and Drug Administration		Pacbio; Illumina	733.27x	canu v. 1.4	1	NA	1	4581018	53.865147	4389	4229		clinical isolate			USA	USA: DC	NA	NA	NA	NA		Human, Homo sapiens
208	545.117	Citrobacter koseri strain L4281		545	WGS	L4281	NA						NA	2020-01-07T00:00:00Z		PRJNA524703	SAMN11417979			WVTY01000000		UNIVERSITY OF PENNSYLVANIA		Illumina MiSeq	8.83x	SPAdes v. 3.12.0	NA	NA	68	4944154	53.68699	4899	4640		stool		05-Apr-2017	USA	USA:PA	NA	NA	NA	NA		Human, Homo sapiens
209	545.121	Citrobacter koseri strain AS012499		545	WGS	AS012499	NA						NA	2020-02-14T00:00:00Z		PRJNA553678	SAMN12250818	GCA_010588075.1		VKRZ01000000		Ares Genetics		Illumina NextSeq	123.84x	SPAdes v. 3.12	NA	NA	660	5032765	53.793186	5362	NA		lung		2016-04-15		USA	NA	NA	NA	NA		Human, Homo sapiens			Pneumonia
210	545.13	Citrobacter koseri strain 1243_CKOS		545	WGS	1243_CKOS	NA						NA	2015-07-10T00:00:00Z		PRJNA267549	SAMN03197209	GCF_001052515.1	SRR1655441	JVXH01000000		University of Washington		Illumina HiSeq	40x	ABYSS v. 1.3.5	NA	NA	581	5415109	57.22	5767	NA					United States	USA: WA	NA	NA	NA	NA		Human, Homo sapiens
211	545.14	Citrobacter koseri strain 538_CKOS		545	WGS	538_CKOS	NA			MLST.Citrobacter_freundii.341			NA	2015-07-10T00:00:00Z		PRJNA267549	SAMN03197734	GCF_001055315.1	SRR1655966	JVDC01000000		University of Washington		Illumina HiSeq	22x	ABYSS v. 1.3.5	NA	NA	115	5098632	51.72	5069	NA					United States	USA: WA	NA	NA	NA	NA		Human, Homo sapiens
212	545.15	Citrobacter koseri strain 537_CKOS		545	WGS	537_CKOS	NA			MLST.Citrobacter_freundii.341			NA	2015-07-10T00:00:00Z		PRJNA267549	SAMN03197733	GCF_001055295.1	SRR1655965	JVDD01000000		University of Washington		Illumina HiSeq	37x	ABYSS v. 1.3.5	NA	NA	127	5094533	51.72	5067	NA					United States	USA: WA	NA	NA	NA	NA		Human, Homo sapiens
213	545.16	Citrobacter koseri strain 554_CKOS		545	WGS	554_CKOS	NA			MLST.Citrobacter_freundii.341			NA	2015-07-10T00:00:00Z		PRJNA267549	SAMN03197753	GCF_001057215.1	SRR1655985	JVCJ01000000		University of Washington		Illumina HiSeq	11x	ABYSS v. 1.3.5	NA	NA	146	5027307	51.75	4976	NA					United States	USA: WA	NA	NA	NA	NA		Human, Homo sapiens
214	545.17	Citrobacter koseri strain 661_CKOS		545	WGS	661_CKOS	NA						NA	2015-07-10T00:00:00Z		PRJNA267549	SAMN03197864	GCF_001057775.1	SRR1656096	JUYC01000000		University of Washington		Illumina HiSeq	16x	ABYSS v. 1.3.5	NA	NA	493	4716453	53.65	4966	NA					United States	USA: WA	NA	NA	NA	NA		Human, Homo sapiens
215	545.18	Citrobacter koseri strain 804_CKOS		545	WGS	804_CKOS	NA						NA	2015-07-10T00:00:00Z		PRJNA267549	SAMN03198018	GCF_001058505.1	SRR1656250	JUSE01000000		University of Washington		Illumina HiSeq	25x	ABYSS v. 1.3.5	NA	NA	194	5477455	51.41	5536	NA					United States	USA: WA	NA	NA	NA	NA		Human, Homo sapiens
216	545.19	Citrobacter koseri strain 874_CKOS		545	WGS	874_CKOS	NA						NA	2015-07-10T00:00:00Z		PRJNA267549	SAMN03198081	GCF_001058675.1	SRR1656313	JUPT01000000		University of Washington		Illumina HiSeq	44x	ABYSS v. 1.3.5	NA	NA	254	5250163	51.57	5320	NA					United States	USA: WA	NA	NA	NA	NA		Human, Homo sapiens
217	545.20	Citrobacter koseri strain 873_CKOS		545	WGS	873_CKOS	NA						NA	2015-07-10T00:00:00Z		PRJNA267549	SAMN03198080	GCF_001059255.1	SRR1656312	JUPU01000000		University of Washington		Illumina HiSeq	85x	ABYSS v. 1.3.5	NA	NA	315	5307969	51.53	5439	NA					United States	USA: WA	NA	NA	NA	NA		Human, Homo sapiens
218	545.21	Citrobacter koseri strain 989_CKOS		545	WGS	989_CKOS	NA						NA	2015-07-10T00:00:00Z		PRJNA267549	SAMN03198210	GCF_001059745.1	SRR1656442	JUKU01000000		University of Washington		Illumina HiSeq	15x	ABYSS v. 1.3.5	NA	NA	198	4993582	52.24	4961	NA					United States	USA: WA	NA	NA	NA	NA		Human, Homo sapiens
219	545.23	Citrobacter koseri strain FDAARGOS_164		545	WGS	FDAARGOS_164	NA					FDA:FDAARGOS_164	NA	2015-12-21T00:00:00Z		PRJNA231221	SAMN03996311	GCF_001471775.1	SRR2822450,SRR2822451,SRR2822452	LORR01000000		US Food and Drug Administration		Pacbio	18.683x	HGAP3 v. Oct 2014	NA	NA	13	4984729	53.64	5289	4177		Urine cathether		1-Jun-14	United States	USA: DC	NA	NA	NA	NA		Human, Homo sapiens	female	11Y	Urinary tract infection
220	545.24	Citrobacter koseri strain GED7778C		545	WGS	GED7778C	NA						NA	2016-02-02T00:00:00Z		PRJNA272112	SAMN03842474	GCF_001546305.1	SRR2089244	LRPS00000000		The Genome Institute at Washington University		Illumina	56x	Velvet v. 1.1.06	NA	NA	63	4812175	53.71	4883	4847		Vagina					NA	NA	NA	NA		Human, Homo sapiens
221	545.25	Citrobacter koseri strain PSS_7778B		545	WGS	PSS_7778B	NA						NA	2016-02-02T00:00:00Z		PRJNA272099	SAMN03842475	GCF_001546325.1	SRR2089247	LRPT00000000		The Genome Institute at Washington University		Illumina	45x	Velvet v. 1.1.06	NA	NA	55	4811954	53.71	4899	4877		urine					NA	NA	NA	NA		Human, Homo sapiens
222	545.26	Citrobacter koseri strain DNF00568		545	WGS	DNF00568	NA						NA	2016-02-08T00:00:00Z		PRJNA257374	SAMN03842473	GCF_001552875.1	SRR2089243	LSCU00000000		The Genome Institute at Washington University		Illumina	58x	Velvet v. 1.1.06	NA	NA	45	4882379	53.67	5049	5055		vagina					NA	NA	NA	NA		Human, Homo sapiens
223	545.33	Citrobacter koseri strain B1B		545	WGS	B1B	NA						NA	2016-11-01T00:00:00Z		PRJNA328418	SAMN05371063	GCF_001858105.1		MBTW00000000		University of Malaya		Illumina MiSeq	92.0x	CLC Genomics Workbench v. 7	NA	NA	21	4635645	53.84	4473	4224		Dentine caries		2013-04	Malaysia	Malaysia	NA	NA	NA	NA		Human, Homo sapiens
224	545.36	Citrobacter koseri strain 0123A_53_520		545	Complete	0123A_53_520	NA						NA	2017-01-04T00:00:00Z		PRJNA327106	SAMN05509313	GCA_001931885.1		CP017665		None		Illumina HiSeq	520.0	IDBA_UD v. 1.1.1	1	NA	1	4752495	53.91	4539	NA		Infant 1 DOL 23 gut		2013/2014	United States	USA: Pittsburgh, Magee-Womens Hospital of UPMC	NA	NA	NA	NA		Human, Homo sapiens
225	545.38	Citrobacter koseri strain FDAARGOS_287		545	Complete		NA					FDA:FDAARGOS_287	NA	2017-06-27T00:00:00Z		PRJNA231221	SAMN06173300			CP022073,CP022074,CP022075		US Food and Drug Administration		PacBio	16.071077666678x	SMRT v. 2.3.0, HGAP v. 3.0	1	2	3	4936094	53.76	5060	4747		Clean catch urine		04-Nov-2014	United States	USA:DC	NA	NA	NA	NA		Human, Homo sapiens	female	17Y	Urinary tract infection
226	545.52	Citrobacter koseri strain L168		545	WGS	L168	NA						NA	2018-06-03T00:00:00Z		PRJNA473297	SAMN09270542	GCA_003184045.1		QHHL01000000		The First Affiliated Hospital, School of Medicine, Zhejiang University		Illumina HiSeq	100.0x	Velvet v. 1.2.10	NA	NA	52	4845100	53.756897	4912	4760		stool		16-Aug-2016	China	China: Hangzhou	NA	NA	NA	NA		Human, Homo sapiens			DIARRHEA
227	545.53	Citrobacter koseri strain CK778		545	WGS	CK778	NA						NA	2018-06-12T00:00:00Z		PRJNA470769	SAMN09104667	GCA_003226155.1		QKNA01000000		Hospital Universitari Vall d'Hebron		Illumina MiSeq; MinION	26x	Unicycler assembly pipeline v. v. 0.4.4	NA	NA	11	4756360	53.651005	4781	4621		urine		11-Oct-2012	Spain	Spain:Barcelona	NA	NA	NA	NA		Human, Homo sapiens			Urinary infection
228	545.68	Citrobacter koseri strain FDAARGOS_530 strain Not applicable		545	Complete	Not applicable	NA					FDA:FDAARGOS_530	NA	2018-11-21T00:00:00Z		PRJNA231221	SAMN10163225	GCA_003812405.1		CP033780		US Food and Drug Administration		Pacbio; Illumina	26.80x	CA v. 8.2	1	NA	1	4581001	53.865215	4421	4281		Endotracheal aspirate		2016-04-01			NA	NA	NA	NA		Human, Homo sapiens	female	8Y
229	545.70	Citrobacter koseri strain FDAARGOS_526 strain Not applicable		545	WGS	Not applicable	NA					FDA:FDAARGOS_526	NA	2018-12-11T00:00:00Z		PRJNA231221	SAMN10163220	GCA_003938785.1		RKIT01000000		US Food and Drug Administration		PacBio; Illumina	1216x	Canu v. 1.2, SPAdes v. 3.6.0	NA	NA	5	5180830	53.542114	5225	4977		Back		2016-01-13	United States	USA: DC	NA	NA	NA	NA		Human, Homo sapiens	female	16Y
230	546.123	Citrobacter freundii strain CAV1321		546	Complete	CAV1321	NA			MLST.Citrobacter_freundii.22			NA	2015-06-09T00:00:00Z		PRJNA246471	SAMN03733741	GCF_001022155.1	SRR2965690	CP011612,CP011610,CP011603,CP011604,CP011605,CP011606,CP011607,CP011609,CP011611,CP011608	NZ_CP011612.1,NZ_CP011610.1,NZ_CP011603.1,NZ_CP011604.1,NZ_CP011605.1,NZ_CP011606.1,NZ_CP011607.1,NZ_CP011609.1,NZ_CP011611.1,NZ_CP011608.1	University of Oxford		PacBio	115X	HGAP3 v. 2.3.0	1	9	10	5489397	51.59	5482	5107		Urine/Genitourinary		2010-11	United States	USA:Virginia	NA	NA	NA	NA		Human, Homo sapiens
231	546.130	Citrobacter freundii strain AMA 754		546	WGS	AMA 754	NA			MLST.Citrobacter_freundii.65			NA	2015-12-24T00:00:00Z		PRJNA297498	SAMN04124434	GCF_001482545.1		LLJO01000000		Statens Serum Institut		Illumina MiSeq	10.0x	CLC NGS Cell v. 7.5	NA	NA	54	5231889	51.48	5147	NA		pleural fluid		2014	Denmark	Denmark	NA	NA	NA	NA		Human, Homo sapiens			pleumonia
232	546.131	Citrobacter freundii strain AMA 948		546	WGS	AMA 948	NA			MLST.Citrobacter_freundii.22			NA	2015-12-24T00:00:00Z		PRJNA297498	SAMN04124438	GCF_001482575.1		LLJR01000000		Statens Serum Institut		Illumina MiSeq	10.0x	CLC NGS Cell v. 7.5	NA	NA	106	5332198	51.44	5321	NA		urine		2015	Denmark	Denmark	NA	NA	NA	NA		Human, Homo sapiens			urinary tract infection
233	546.134	Citrobacter freundii strain GED7749C		546	WGS	GED7749C	NA						NA	2016-02-02T00:00:00Z		PRJNA272104	SAMN03842472	GCF_001546285.1	SRR2089242	LRPR00000000		The Genome Institute at Washington University		Illumina	52x	Velvet v. 1.1.06	NA	NA	24	4927776	51.64	4908	4873		Vagina					NA	NA	NA	NA		Human, Homo sapiens
234	546.165	Citrobacter freundii strain B38		546	Complete	B38	NA						NA	2016-08-10T00:00:00Z		PRJNA335847	SAMN05464624	GCF_001702455.1		CP016762,CP016763,CP016764,CP016765	NZ_CP016762.1,NZ_CP016763.1,NZ_CP016764.1,NZ_CP016765.1	Universite Laval		PacBio	108x	HGAP v. unspecified	1	3	4	5557564	51.48	5589	5294		Sun Yat-sen Memorial Hospital		Dec-1998	China	China: Guangzhou	NA	NA	NA	NA		Human, Homo sapiens	female	27	leg ulcer
235	546.169	Citrobacter freundii strain SL151		546	Complete	SL151	NA						NA	2016-09-02T00:00:00Z		PRJNA338780	SAMN05570461	GCF_001718055.1		CP016952,CP017058,CP017059	NZ_CP016952.1,NZ_CP017058.1,NZ_CP017059.1	Naval Research Laboratory		Pacific Bioscience RS II sequencing	125x	SMART Analysis v. 2.3.0 HGAP.2	1	2	3	5497225	51.84	5456	5158		Human urine		2013-12-12	Sierra Leone	Sierra Leone: Bo	NA	NA	NA	NA		Human, Homo sapiens			Symptoms consistent with a urinary tract infection
236	546.174	Citrobacter freundii strain CF1_ST89		546	WGS	CF1_ST89	NA						NA	2016-11-07T00:00:00Z		PRJNA335317	SAMN05440239	GCF_001867255.1		MCJD00000000		Hospital Universitary 12 de octubre		Illumina MiSeq	30.0x	SPAdes v. 3.6.2	NA	NA	221	5388828	52.06	5440	5147		clinical		2009-08-20	Spain	Spain: Madrid	NA	NA	NA	NA		Human, Homo sapiens
237	546.189	Citrobacter freundii strain CF4_ST90		546	WGS	CF4_ST90	NA			MLST.Citrobacter_freundii.328			NA	2016-11-17T00:00:00Z		PRJNA335390	SAMN05441395	GCF_001880775.1		MCOM00000000		Hospital Universitary 12 de octubre		Illumina MiSeq	30.0x	SPAdes v. 3.6.2	NA	NA	128	5302284	51.83	5257	4996				09-Sep-2010	Spain	Spain: Madrid	NA	NA	NA	NA		Human, Homo sapiens
238	546.190	Citrobacter freundii strain CF6_ST18		546	WGS	CF6_ST18	NA			MLST.Citrobacter_freundii.18			NA	2016-11-17T00:00:00Z		PRJNA335394	SAMN05441405	GCF_001880795.1		MCON00000000		Hospital Universitary 12 de octubre		Illumina MiSeq	30.0x	SPAdes v. 3.6.2	NA	NA	201	5416269	51.59	5547	5231				19-Jun-2012	Spain	Spain: Madrid	NA	NA	NA	NA		Human, Homo sapiens
239	546.191	Citrobacter freundii strain CF8_ST22		546	WGS	CF8_ST22	NA			MLST.Citrobacter_freundii.22			NA	2016-11-17T00:00:00Z		PRJNA335400	SAMN05441430	GCF_001880825.1		MCOP00000000		Hospital Universitary 12 de octubre		Illumina MiSeq	30.0x	SPAdes v. 3.6.2	NA	NA	218	5439441	51.66	5506	5189				12-Feb-2013	Spain	Spain: Madrid	NA	NA	NA	NA		Human, Homo sapiens
240	546.192	Citrobacter freundii strain CF10_ST11		546	WGS	CF10_ST11	NA			MLST.Citrobacter_freundii.11			NA	2016-11-17T00:00:00Z		PRJNA335556	SAMN05447746	GCF_001880835.1		MCOQ00000000		Hospital Universitary 12 de octubre		Illumina MiSeq	30.0x	SPAdes v. 3.6.2	NA	NA	203	4994336	51.98	4945	4700				29-May-2013	Spain	Spain:Madrid	NA	NA	NA	NA		Human, Homo sapiens
241	546.193	Citrobacter freundii strain CF7_ST91		546	WGS	CF7_ST91	NA			MLST.Citrobacter_freundii.91			NA	2016-11-17T00:00:00Z		PRJNA335395	SAMN05441416	GCF_001880845.1		MCOO00000000		Hospital Universitary 12 de octubre		Illumina MiSeq	30.0x	SPAdes v. 3.6.2	NA	NA	214	5302951	51.88	5343	5037				02-Oct-2012	Spain	Spain: Madrid	NA	NA	NA	NA		Human, Homo sapiens
242	546.194	Citrobacter freundii strain CF_12_ST_92		546	WGS	CF_12_ST_92	NA			MLST.Citrobacter_freundii.125			NA	2016-11-17T00:00:00Z		PRJNA335558	SAMN05447748	GCF_001880865.1		MDCX00000000		Hospital Universitary 12 de octubre		Illumina MiSeq	30.0x	SPAdes v. 3.6.2	NA	NA	350	5650580	51.79	5921	5570				01-Jul-2013	Spain	Spain:Madrid	NA	NA	NA	NA		Human, Homo sapiens
243	546.195	Citrobacter freundii strain CF_13_ST_93		546	WGS	CF_13_ST_93	NA			MLST.Citrobacter_freundii.112			NA	2016-11-17T00:00:00Z		PRJNA335559	SAMN05447751	GCF_001880905.1		MDCY00000000		Hospital Universitary 12 de octubre		Illumina MiSeq	30.0x	SPAdes v. 3.6.2	NA	NA	117	5523879	52.09	5520	5227				26-Aug-2013	Spain	Spain:Madrid	NA	NA	NA	NA		Human, Homo sapiens
244	546.196	Citrobacter freundii strain CF_15_ST_94		546	WGS	CF_15_ST_94	NA			MLST.Citrobacter_freundii.396			NA	2016-11-17T00:00:00Z		PRJNA335561	SAMN05447777	GCF_001880915.1		MDDA00000000		Hospital Universitary 12 de octubre		Illumina MiSeq	30.0x	SPAdes v. 3.6.2	NA	NA	180	5380750	51.67	5419	5108				14-Jul-2014	Spain	Spain:Madrid	NA	NA	NA	NA		Human, Homo sapiens
245	546.197	Citrobacter freundii strain CF_11_ST_64		546	WGS	CF_11_ST_64	NA			MLST.Citrobacter_freundii.64			NA	2016-11-17T00:00:00Z		PRJNA335557	SAMN05447747	GCF_001880945.1		MDCW00000000		Hospital Universitary 12 de octubre		Illumina MiSeq	30.0x	SPAdes v. 3.6.2	NA	NA	225	5481360	51.75	5606	5260				08-Jun-2013	Spain	Spain:Madrid	NA	NA	NA	NA		Human, Homo sapiens
246	546.198	Citrobacter freundii strain CF_14_ST_18		546	WGS	CF_14_ST_18	NA			MLST.Citrobacter_freundii.18			NA	2016-11-17T00:00:00Z		PRJNA335560	SAMN05447752	GCF_001880955.1		MDCZ00000000		Hospital Universitary 12 de octubre		Illumina MiSeq	30.0x	SPAdes v. 3.6.2	NA	NA	178	5356462	51.59	5471	5170				20-Jun-2014	Spain	Spain:Madrid	NA	NA	NA	NA		Human, Homo sapiens
247	546.238	Citrobacter freundii strain MGH142		546	WGS	MGH142	NA			MLST.Citrobacter_freundii.216			NA	2017-05-19T00:00:00Z		PRJNA271899	SAMN04521891	GCA_002151735.1		NGRC00000000		Broad Institute		Illumina	87.0x	allpaths v. R48559	NA	NA	2	5081484	51.65	4892	4718				2015	United States	USA: Massachusetts, Boston	NA	NA	NA	NA		Human, Homo sapiens
248	546.239	Citrobacter freundii strain MGH145		546	WGS	MGH145	NA						NA	2017-05-19T00:00:00Z		PRJNA271899	SAMN04521894	GCA_002151755.1		NGRD00000000		Broad Institute		Illumina	101.0x	allpaths v. R48559	NA	NA	5	5315128	51.44	5286	5082				2015	United States	USA: Massachusetts, Boston	NA	NA	NA	NA		Human, Homo sapiens
249	546.240	Citrobacter freundii strain MGH141		546	WGS	MGH141	NA			MLST.Citrobacter_freundii.114			NA	2017-05-19T00:00:00Z		PRJNA271899	SAMN04521890	GCA_002151775.1		NGRB00000000		Broad Institute		Illumina	77.0x	allpaths v. R48559	NA	NA	6	5695684	50.8	5722	5474				2015	United States	USA: Massachusetts, Boston	NA	NA	NA	NA		Human, Homo sapiens
250	546.241	Citrobacter freundii strain MGH146		546	WGS	MGH146	NA			MLST.Citrobacter_freundii.12			NA	2017-05-19T00:00:00Z		PRJNA271899	SAMN04521895	GCA_002151785.1		NGRE00000000		Broad Institute		Illumina	78.0x	allpaths v. R48559	NA	NA	4	5223081	51.18	5087	4910				2015	United States	USA: Massachusetts, Boston	NA	NA	NA	NA		Human, Homo sapiens
251	546.242	Citrobacter freundii strain MGH152		546	WGS	MGH152	NA			MLST.Citrobacter_freundii.187			NA	2017-05-19T00:00:00Z		PRJNA271899	SAMN04521901	GCA_002151815.1		NGRF00000000		Broad Institute		Illumina	100.0x	allpaths v. R48559	NA	NA	2	4755250	51.46	4589	4404				2015	United States	USA: Massachusetts, Boston	NA	NA	NA	NA		Human, Homo sapiens
252	546.303	Citrobacter freundii strain CF004		546	WGS	CF004	NA			MLST.Citrobacter_freundii.156			NA	2017-10-03T00:00:00Z		PRJNA355910	SAMN06106878	GCA_002417535.1		NXKF01000000		University of Pretoria		IonTorrent	102x	SPAdes v. October-2016	NA	NA	100	4905485	51.72	4949	4812		sputum	isolated from hospitals in Pretoria, South Africa and found to be resistant to extended-spectrum beta lactamases (penicillins and cephalosporins) were subjected to whole genome sequencing to characterize their resistance mechanisms and molecular epidemiology	03-Jun-2013	South Africa	South Africa:Pretoria	NA	NA	NA	NA		Human, Homo sapiens	male	34
253	546.304	Citrobacter freundii strain CF003		546	WGS	CF003	NA						NA	2017-10-03T00:00:00Z		PRJNA355910	SAMN06106877	GCA_002417525.1		NXKE01000000		University of Pretoria		Illumina MiSeq	99x	SPAdes v. October-2016	NA	NA	235	5100648	51.83	5164	5076		hospitals	isolated from hospitals in Pretoria, South Africa and found to be resistant to extended-spectrum beta lactamases (penicillins and cephalosporins) were subjected to whole genome sequencing to characterize their resistance mechanisms and molecular epidemiology	29-May-2013	South Africa	South Africa:Pretoria	NA	NA	NA	NA		Human, Homo sapiens	female	25	TB case: respiratory distress
254	546.307	Citrobacter freundii strain CWH001		546	WGS	CWH001	NA			MLST.Citrobacter_freundii.139			NA	2017-11-02T00:00:00Z		PRJNA413122	SAMN07736518	GCA_002738435.1		PEHH01000000		Academy of Military Medical Sciences		Illumina HiSeq	110.0x	SOAPdenovo v. 2.04	NA	2	56	5331440	51.57	5475	5343		blood	recovered from a patient in China	2014	China	China: Wuhan	NA	NA	NA	NA		Human, Homo sapiens			diarrhea
255	546.398	Citrobacter freundii strain MH16-522D		546	WGS	MH16-522D	NA			MLST.Citrobacter_freundii.109			NA	2018-04-12T00:00:00Z		PRJDB6655	SAMD00112928	GCA_003114935.1		BFCM01000000		National Institute of Infectious Diseases		Illumina MiniSeq	119.4x	CLC Genomic Workbench v. 9.0	NA	NA	182	5311537	51.894245	5304	NA				2016	Viet Nam	Viet Nam:Hanoi	NA	NA	NA	NA	env_biome:not applicable	Human, Homo sapiens
256	546.399	Citrobacter freundii strain MH17-012N		546	WGS	MH17-012N	NA			MLST.Citrobacter_freundii.22			NA	2018-04-12T00:00:00Z		PRJDB6655	SAMD00112927	GCA_003114915.1		BFCL01000000		National Institute of Infectious Diseases		Illumina HiSeq 4000	235.1x	CLC Genomic Workbench v. 9.0	NA	NA	156	5555817	51.53683	5624	NA				2017	Viet Nam	Viet Nam:Hanoi	NA	NA	NA	NA	env_biome:not applicable	Human, Homo sapiens
257	546.400	Citrobacter freundii strain 164		546	WGS	164	NA			MLST.Citrobacter_freundii.62			NA	2018-04-24T00:00:00Z		PRJNA450625	SAMN08942770	GCA_003070705.1		QCWX01000000		Universite Paris Sud		Illumina MiSeq	100.0x	CLC Genomics Workbench v. 9.5	NA	NA	197	5229602	51.963726	5312	5183		urine		2017	Argentina	Argentina	NA	NA	NA	NA		Human, Homo sapiens			urinary infection
258	546.402	Citrobacter freundii strain B9-C2		546	Complete	B9-C2	NA			MLST.Citrobacter_freundii.11			NA	2018-03-27T00:00:00Z		PRJNA436768	SAMN08631944	GCA_003019835.1		CP027849		University of Malaya		Illumina MiSeq	30.0x	IDBA-UD v. 1.0.9	1	NA	1	5028563	52.32941	4578	4277		stool		2014-07-10	Malaysia	Malaysia: Kuala Lumpur	NA	NA	NA	NA		Human, Homo sapiens
259	546.410	Citrobacter freundii strain TUM1507		546	WGS	TUM1507	NA			MLST.Citrobacter_freundii.396			NA	2018-05-23T00:00:00Z		PRJDB6851	SAMD00115687	GCA_003175795.1		BGLH01000000		Toho University		illumina MiSeq	26.6x	SPAdes v. 3.11	NA	NA	98	5025755	51.827934	4899	NA				2001-05-18	Japan	Japan	NA	NA	NA	NA		Human, Homo sapiens
260	546.411	Citrobacter freundii strain WUSM_CF_61		546	WGS	WUSM_CF_61	NA			MLST.Citrobacter_freundii.144			NA	2018-06-06T00:00:00Z		PRJNA473122	SAMN09266862	GCA_003195445.1		QIWN01000000		Washington University		Illumina NextSeq	72.43464151x	SPAdes v. 3.11.0	NA	NA	79	4992654	51.901855	5018	4911		Urine Cath		2017	United States	USA: St. Louis, Missori	NA	NA	NA	NA		Human, Homo sapiens			Infection
261	546.442	Citrobacter freundii strain 1-RC-17-03941		546	WGS	1-RC-17-03941	NA			MLST.Citrobacter_freundii.314			NA	2018-08-05T00:00:00Z		PRJNA482007	SAMN09694014	GCA_003362775.1		QRBL01000000		University of Pittsburgh School of Medicine		Illumina NextSeq	269x	CLC NGS Cell v. 10.1.1	NA	NA	131	5281633	51.68752	5467	5322		bronchoalveolar lavage		Feb-2017	United States	USA: Milwaukee	NA	NA	NA	NA		Human, Homo sapiens			Pneumonia
262	546.445	Citrobacter freundii strain CRE20		546	WGS	CRE20	NA			MLST.Citrobacter_freundii.114	genotype:carbapenemase-negative		NA	2018-08-16T00:00:00Z		PRJNA436373	SAMN08623795	GCA_003401455.1		PXLE01000000		Stanford Healthcare		Illumina HiSeq	100x	SPAdes v. 3.8.0	NA	NA	494	5301173	51.678036	5526	NA		blood		08-Nov-2014	United States	USA: Palo Alto, California	NA	NA	NA	NA		Human, Homo sapiens			bacterial infectious disease
263	546.462	Citrobacter freundii strain UMH19		546	Complete	UMH19	NA			MLST.Citrobacter_freundii.11			NA	2018-10-17T00:00:00Z	30087402	PRJNA412823	SAMN07729551	GCA_003665535.1		CP024673,CP024674		University of Michigan		PacBio	217x	HGAP v. 2	1	1	2	5053452	51.919994	5041	4960				Oct-2013	United States	USA: Michigan	NA	NA	NA	NA		Human, Homo sapiens			bacteremia
264	546.463	Citrobacter freundii strain UMH15		546	Complete	UMH15	NA			MLST.Citrobacter_freundii.307			NA	2018-10-17T00:00:00Z	30087402	PRJNA412823	SAMN07729547			CP024679		University of Michigan		PacBio	270x	HGAP v. 2	1	NA	1	5343952	51.80013	5388	5256				Jun-2014	United States	USA: Michigan	NA	NA	NA	NA		Human, Homo sapiens			bacteremia
265	546.464	Citrobacter freundii strain UMH14		546	Complete	UMH14	NA			MLST.Citrobacter_freundii.212			NA	2018-10-17T00:00:00Z	30087402	PRJNA412823	SAMN07729546	GCA_003665615.1		CP024680,CP024681,CP024682		University of Michigan		PacBio	229x	HGAP v. 2	1	2	3	5064975	51.75066	5016	4889				Jul-2014	United States	USA: Michigan	NA	NA	NA	NA		Human, Homo sapiens			bacteremia
266	546.465	Citrobacter freundii strain UMH13		546	Complete	UMH13	NA			MLST.Citrobacter_freundii.98			NA	2018-10-17T00:00:00Z	30087402	PRJNA412823	SAMN07729545	GCA_003665635.1		CP024683		University of Michigan		PacBio	239x	HGAP v. 2	1	NA	1	4917351	51.88511	4822	4723				Apr-2014	United States	USA: Michigan	NA	NA	NA	NA		Human, Homo sapiens			bacteremia
267	546.466	Citrobacter freundii strain HM38		546	Complete	HM38	NA						NA	2018-10-17T00:00:00Z	30087402	PRJNA412823	SAMN07729552	GCA_003665655.1		CP024672		University of Michigan		PacBio	234x	HGAP v. 2	1	NA	1	4899014	51.701057	4867	4737				Feb-2012	United States	USA: Michigan	NA	NA	NA	NA		Human, Homo sapiens			bacteremia
268	546.467	Citrobacter freundii strain UMH16		546	Complete	UMH16	NA			MLST.Citrobacter_freundii.114			NA	2018-10-17T00:00:00Z	30087402	PRJNA412823	SAMN07729548			CP024677,CP024678		University of Michigan		PacBio	207x	HGAP v. 2	1	1	2	5246590	51.65723	5254	5130				Jun-2014	United States	USA: Michigan	NA	NA	NA	NA		Human, Homo sapiens			bacteremia
269	546.469	Citrobacter freundii strain FDAARGOS_550 strain Not applicable		546	Complete	Not applicable	NA			MLST.Citrobacter_freundii.307		FDA:FDAARGOS_550	NA	2018-11-21T00:00:00Z		PRJNA231221	SAMN10163243	GCA_003812325.1		CP033742		US Food and Drug Administration		Pacbio; Illumina	34.50x	Canu v. 1.4	1	NA	1	4969137	51.790302	4857	4727							NA	NA	NA	NA		Human, Homo sapiens
270	546.470	Citrobacter freundii strain FDAARGOS_549 strain Not applicable		546	Complete	Not applicable	NA			MLST.Citrobacter_freundii.212		FDA:FDAARGOS_549	NA	2018-11-21T00:00:00Z		PRJNA231221	SAMN10163242	GCA_003812345.1		CP033744,CP033743		US Food and Drug Administration		Pacbio; Illumina	18.52x	SMRT v. 2.3.0, HGAP v. 3.0	1	1	2	5102161	51.711285	5000	4843							NA	NA	NA	NA		Human, Homo sapiens
271	546.482	Citrobacter freundii strain 122E9		546	WGS	122E9	NA			MLST.Citrobacter_freundii.91			NA	2019-01-08T00:00:00Z		PRJNA511880	SAMN10644693	GCA_004004895.1		RZVL01000000		Universite Paris Sud		Illumina MiSeq	69x	CLC workbench v. 9.5	NA	NA	213	5787104	51.83126	6067	5820				2017	France	France: Limoges	NA	NA	NA	NA		Human, Homo sapiens			not specified
272	546.483	Citrobacter freundii strain 116E5		546	WGS	116E5	NA			MLST.Citrobacter_freundii.114			NA	2019-01-08T00:00:00Z		PRJNA511880	SAMN10644688	GCA_004004965.1		RZVG01000000		Universite Paris Sud		Illumina MiSeq	75x	CLC workbench v. 9.5	NA	NA	429	5772264	51.731434	6095	5855				2017	France	France: Limoges	NA	NA	NA	NA		Human, Homo sapiens			not specified
273	546.484	Citrobacter freundii strain 106F1		546	WGS	106F1	NA			MLST.Citrobacter_freundii.22			NA	2019-01-08T00:00:00Z		PRJNA511880	SAMN10644678	GCA_004005035.1		RZUZ01000000		Universite Paris Sud		Illumina MiSeq	79x	CLC workbench v. 9.5	NA	NA	525	5454460	51.855747	5831	5619				2017	France	France: Limoges	NA	NA	NA	NA		Human, Homo sapiens			not specified
274	546.485	Citrobacter freundii strain 102B9		546	WGS	102B9	NA			MLST.Citrobacter_freundii.62			NA	2019-01-08T00:00:00Z		PRJNA511880	SAMN10644675	GCA_004005085.1		RZUW01000000		Universite Paris Sud		Illumina MiSeq	73x	CLC workbench v. 9.5	NA	NA	179	5071848	51.886986	5100	4957				2017	France	France: Limoges	NA	NA	NA	NA		Human, Homo sapiens			not specified
275	546.489	Citrobacter freundii strain 106F2		546	WGS	106F2	NA			MLST.Citrobacter_freundii.22			NA	2019-01-08T00:00:00Z		PRJNA511880	SAMN10644679	GCA_004005575.1		RZVA01000000		Universite Paris Sud		Illumina MiSeq	85x	CLC workbench v. 9.5	NA	NA	884	5516260	51.823174	6206	5957				2017	France	France: Limoges	NA	NA	NA	NA		Human, Homo sapiens			not specified
276	546.490	Citrobacter freundii strain 122E5		546	WGS	122E5	NA			MLST.Citrobacter_freundii.22			NA	2019-01-08T00:00:00Z		PRJNA511880	SAMN10644671	GCA_004005615.1		RZUS01000000		Universite Paris Sud		Illumina MiSeq	66x	CLC workbench v. 9.5	NA	NA	189	5573619	51.779285	5751	5563				2017	France	France: Limoges	NA	NA	NA	NA		Human, Homo sapiens			not specified
277	546.539	Citrobacter freundii strain 131		546	WGS	131	NA			MLST.Citrobacter_freundii.22			NA			PRJNA278886	SAMN04339713		SRR3057128								NA	NA	131	5389339	51.82457	5374	NA		sputum		2015	United States	USA:Boston	NA	NA	NA	NA		Human, Homo sapiens	male	72
278	546.540	Citrobacter freundii strain 157		546	WGS	157	NA			MLST.Citrobacter_freundii.22			NA			PRJNA278886	SAMN04393389		SRR3095386								NA	NA	111	5226259	51.757557	5148	NA		ulcer		2015	United States	USA:Boston	NA	NA	NA	NA		Human, Homo sapiens	female	67
279	546.541	Citrobacter freundii strain 315		546	WGS	315	NA			MLST.Citrobacter_freundii.79			NA			PRJNA278886	SAMN07325900		SRR5806873								NA	NA	73	5151453	52.046207	5062	NA		urine		2016	United States	USA:Boston	NA	NA	NA	NA		Human, Homo sapiens	male	59
280	546.542	Citrobacter freundii strain 348		546	WGS	348	NA			MLST.Citrobacter_freundii.11			NA			PRJNA278886	SAMN06546422		SRR5341979								NA	NA	123	5252974	51.98043	5217	NA		abscess		2016	United States	USA:Boston	NA	NA	NA	NA		Human, Homo sapiens	male	44
281	546.543	Citrobacter freundii strain 476		546	WGS	476	NA			MLST.Citrobacter_freundii.67			NA			PRJNA278886	SAMN07450851		SRR5901133								NA	NA	71	4731539	52.0528	4553	NA		urine		2017	United States	USA:Boston	NA	NA	NA	NA		Human, Homo sapiens	female	64
282	546.584	Citrobacter freundii strain 071G10		546	WGS	071G10	NA			MLST.Citrobacter_freundii.19			NA	2019-02-06T00:00:00Z		PRJNA517677	SAMN10840491	GCA_004145665.1		SELK01000000		Universite Paris Sud		Illumina MiSeq	74x	CLC NGS Cell v. 9.5	NA	NA	283	5502824	51.63706	5696	5487		patient		2017	France	France: Limoges	NA	NA	NA	NA		Human, Homo sapiens			not specified
283	546.585	Citrobacter freundii strain ICR003215		546	WGS	ICR003215	NA			MLST.Citrobacter_freundii.22			NA	2019-02-06T00:00:00Z		PRJNA517917	SAMN10847473	GCA_004146055.1		SEKB01000000		Universite Paris Sud		Illumina MiSeq	75x	CLC NGS Cell v. 9.5	NA	NA	518	5441776	51.780567	5818	5605		patient		2016		France	NA	NA	NA	NA		Human, Homo sapiens			not specified
284	546.586	Citrobacter freundii strain 116E2		546	WGS	116E2	NA			MLST.Citrobacter_freundii.22			NA	2019-02-10T00:00:00Z		PRJNA511880	SAMN10644685	GCA_004152635.1		SETK01000000		Universite Paris Sud		Illumina MiSeq	76x	CLC NGS Cell v. 9.5	NA	NA	324	5277219	51.699547	5484	5290				2017	France	France: Limoges	NA	NA	NA	NA		Human, Homo sapiens			not specified
285	546.587	Citrobacter freundii strain 109A10		546	WGS	109A10	NA			MLST.Citrobacter_freundii.22			NA	2019-02-10T00:00:00Z		PRJNA511880	SAMN10644682	GCA_004153245.1		SETM01000000		Universite Paris Sud		Illumina MiSeq	70x	CLC NGS Cell v. 9.5	NA	NA	191	5205689	51.829872	5330	5156				2017	France	France: Limoges	NA	NA	NA	NA		Human, Homo sapiens			not specified
286	546.588	Citrobacter freundii strain ICR003203		546	WGS	ICR003203	NA			MLST.Citrobacter_freundii.22			NA	2019-02-12T00:00:00Z		PRJNA517917	SAMN10847461	GCA_004181935.1		SEJP01000000		Universite Paris Sud		Illumina MiSeq	75x	CLC NGS Cell v. 9.5	NA	NA	739	5753671	51.62411	6394	6100		patient		2016		France	NA	NA	NA	NA		Human, Homo sapiens			not specified
287	546.591	Citrobacter freundii strain 2016WA-SCV		546	WGS	2016WA-SCV	NA						NA	2019-03-05T00:00:00Z		PRJNA523376	SAMN10976862	GCA_004327825.1		SJDY01000000		Seattle Children's Hospital		Illumina MiSeq	56.2x	SPAdes v. 3.13.0	NA	NA	413	5366577	51.717957	5525	5316		urine		2016	USA	USA:Seattle, WA	NA	NA	NA	NA		Human, Homo sapiens			Urinary Tract Infection
288	546.592	Citrobacter freundii strain 2016WA-NCV		546	WGS	2016WA-NCV	NA						NA	2019-03-05T00:00:00Z		PRJNA523376	SAMN10976863	GCA_004327835.1		SJDZ01000000		Seattle Children's Hospital		Illumina MiSeq	74.6x	SPAdes v. 3.13.0	NA	NA	208	5394691	51.644646	5531	5321		urine		2016	USA	USA:Seattle, WA	NA	NA	NA	NA		Human, Homo sapiens			Urinary Tract Infection
289	546.596	Citrobacter freundii strain MGF016		546	WGS	MGF016	NA			MLST.Citrobacter_freundii.22			NA	2019-04-15T00:00:00Z		PRJNA531517	SAMN11366429	GCA_004795555.1		SSCU01000000		Deakin University		Illumina MiSeq	52x	Unicycler v. 0.4.7	NA	NA	143	5333803	51.51812	5476	5288		urine		13-Apr-2015	Malaysia	Malaysia: Johor	NA	NA	NA	NA		Human, Homo sapiens
290	546.597	Citrobacter freundii strain P079F I		546	WGS	P079F I	NA						NA	2019-04-18T00:00:00Z		PRJNA471164	SAMN09204089	GCA_004801105.1		QFTZ01000000		Imperial College London		Illumina	40x	SPAdes v. 3.11.1	NA	NA	64	5273335	51.83806	5316	5188		feces		Dec-2016	United Kingdom	United Kingdom: Norwich	NA	NA	NA	NA		Human, Homo sapiens		Neonate
291	546.598	Citrobacter freundii strain P106E PI		546	WGS	P106E PI	NA						NA	2019-04-18T00:00:00Z		PRJNA471164	SAMN09204104	GCA_004801115.1		QFTQ01000000		Imperial College London		Illumina	40x	SPAdes v. 3.11.1	NA	NA	106	5139193	51.671143	5137	5031		feces		Dec-2016	United Kingdom	United Kingdom: Norwich	NA	NA	NA	NA		Human, Homo sapiens		Neonate
292	546.599	Citrobacter freundii strain 2016WA-REV		546	WGS	2016WA-REV	NA						NA	2019-05-06T00:00:00Z		PRJNA523376	SAMN10976864	GCA_005217825.1		SZQB01000000		Seattle Children's Hospital		Illumina MiSeq	14.9x	SPAdes v. 3.11.0	NA	NA	190	5393584	51.624397	5507	5282		urine		2016	USA	USA:Seattle, WA	NA	NA	NA	NA		Human, Homo sapiens			Urinary Tract Infection
293	546.656	Citrobacter freundii strain EELTKB284		546	WGS	EELTKB284	NA						NA	2019-07-12T00:00:00Z		PRJNA528606	SAMN11232674	GCA_006937845.1		SRJO01000000		University of Tartu		HiSeq2500 Rapid Run	42.99358921875x	Velvet v. 1.2.10	NA	NA	172	5189880	51.84652	5278	NA		clinical sample		2012		Estonia	NA	NA	NA	NA		Human, Homo sapiens
294	546.657	Citrobacter freundii strain KCJ3K347		546	WGS	KCJ3K347	NA						NA	2019-09-01T00:00:00Z		PRJNA561779	SAMN12628157	GCA_008180565.1		VTEC01000000		University of Florida		Illumina MiSeq	32.41x	SPAdes v. 3.0	NA	NA	574	5512046	51.946354	5780	5579				2019-02-01		USA	NA	NA	NA	NA		Human, Homo sapiens			unkown
295	546.659	Citrobacter freundii strain 30_P_CF		546	WGS	30_P_CF	NA			MLST.Citrobacter_freundii.62			NA	2019-05-13T00:00:00Z		PRJEB31907	SAMEA5578849	GCA_901456225.1		CABDWZ010000001,CABDWZ010000002,CABDWZ010000003,CABDWZ010000004,CABDWZ010000005,CABDWZ010000006		IMGAG (Universitaetsklinikum Tuebingen)					NA	NA	6	5272837	51.88188	5211	NA		rectal		2013-03-25		Germany	NA	NA	NA	NA		Human, Homo sapiens
296	546.660	Citrobacter freundii strain 34_P_CF		546	WGS	34_P_CF	NA			MLST.Citrobacter_freundii.21			NA	2019-05-13T00:00:00Z		PRJEB31907	SAMEA5578856	GCA_901456235.1		CABDXB010000001,CABDXB010000002,CABDXB010000003,CABDXB010000004,CABDXB010000005		IMGAG (Universitaetsklinikum Tuebingen)					NA	NA	5	5110715	51.709145	4977	NA		stool		2014-03-29		Germany	NA	NA	NA	NA		Human, Homo sapiens
297	546.662	Citrobacter freundii strain 32_P_CF		546	WGS	32_P_CF	NA			MLST.Citrobacter_freundii.62			NA	2019-05-13T00:00:00Z		PRJEB31907	SAMEA5578852	GCA_901456255.1		CABDXC010000001,CABDXC010000002,CABDXC010000003,CABDXC010000004,CABDXC010000005		IMGAG (Universitaetsklinikum Tuebingen)					NA	NA	5	5260813	51.872383	5184	NA		rectal		2013-09-24		Germany	NA	NA	NA	NA		Human, Homo sapiens
298	546.663	Citrobacter freundii strain 38_P_CF		546	WGS	38_P_CF	NA			MLST.Citrobacter_freundii.21			NA	2019-05-13T00:00:00Z		PRJEB31907	SAMEA5578862	GCA_901456265.1		CABDXD010000001,CABDXD010000002,CABDXD010000003,CABDXD010000004,CABDXD010000005,CABDXD010000006		IMGAG (Universitaetsklinikum Tuebingen)					NA	NA	6	5112060	51.69284	4965	NA		stool		2015-03-10		Germany	NA	NA	NA	NA		Human, Homo sapiens
299	546.664	Citrobacter freundii strain 27_P_CF		546	WGS	27_P_CF	NA			MLST.Citrobacter_freundii.62			NA	2019-05-13T00:00:00Z		PRJEB31907	SAMEA5578841	GCA_901456285.1		CABDXF010000015,CABDXF010000016,CABDXF010000017,CABDXF010000018,CABDXF010000002,CABDXF010000003,CABDXF010000004		IMGAG (Universitaetsklinikum Tuebingen)					NA	NA	25	5388324	51.838455	5386	NA		rectal		2012-06-11		Germany	NA	NA	NA	NA		Human, Homo sapiens
300	546.666	Citrobacter freundii strain 29_P_CF		546	WGS	29_P_CF	NA			MLST.Citrobacter_freundii.62			NA	2019-05-13T00:00:00Z		PRJEB31907	SAMEA5578845	GCA_901456305.1		CABDXH010000001,CABDXH010000003,CABDXH010000004,CABDXH010000005,CABDXH010000006,CABDXH010000007,CABDXH010000008		IMGAG (Universitaetsklinikum Tuebingen)					NA	NA	10	5401457	51.802025	5355	NA		rectal		2013-03-04		Germany	NA	NA	NA	NA		Human, Homo sapiens
301	546.668	Citrobacter freundii strain 4928STDY7071459		546	WGS	4928STDY7071459	NA						NA	2019-07-08T00:00:00Z		PRJEB22252	SAMEA104567567	GCA_902160715.1		CABGOY010000001,CABGOY010000002,CABGOY010000003,CABGOY010000004,CABGOY010000005,CABGOY010000006,CABGOY010000007		SC					NA	NA	121	5344111	51.580544	5406	NA		faecal	derived bacterial genome collection provides the basis to improve the taxonomic classification resolution of metagenomic analysis, and to allow subsequent in vitro and in vivo experiments on host physiology and gut colonisation process	2018		United Kingdom	NA	NA	NA	NA		Human, Homo sapiens
302	546.669	Citrobacter freundii strain 4928STDY7071492		546	WGS	4928STDY7071492	NA						NA	2019-07-08T00:00:00Z		PRJEB22252	SAMEA104567599	GCA_902160945.1		CABGPS010000001,CABGPS010000002,CABGPS010000003,CABGPS010000004,CABGPS010000005,CABGPS010000006,CABGPS010000007		SC					NA	NA	62	4922627	52.037228	4778	NA		faecal	derived bacterial genome collection provides the basis to improve the taxonomic classification resolution of metagenomic analysis, and to allow subsequent in vitro and in vivo experiments on host physiology and gut colonisation process	2018		United Kingdom	NA	NA	NA	NA		Human, Homo sapiens
303	546.670	Citrobacter freundii strain 4928STDY7387836		546	WGS	4928STDY7387836	NA						NA	2019-07-11T00:00:00Z		PRJEB22252	SAMEA104694472	GCA_902165615.1		CABHHG010000001,CABHHG010000002,CABHHG010000003,CABHHG010000004,CABHHG010000005,CABHHG010000006,CABHHG010000007		SC					NA	NA	268	5264557	51.961323	5339	NA		faecal	derived bacterial genome collection provides the basis to improve the taxonomic classification resolution of metagenomic analysis, and to allow subsequent in vitro and in vivo experiments on host physiology and gut colonisation process	2018		United Kingdom	NA	NA	NA	NA		Human, Homo sapiens
304	546.671	Citrobacter freundii strain 4928STDY7071646		546	WGS	4928STDY7071646	NA						NA	2019-07-11T00:00:00Z		PRJEB22252	SAMEA104567751	GCA_902166445.1		CABHKF010000001,CABHKF010000002,CABHKF010000003,CABHKF010000004,CABHKF010000005,CABHKF010000006,CABHKF010000007		SC					NA	NA	216	5518303	50.76231	5567	NA		faecal	derived bacterial genome collection provides the basis to improve the taxonomic classification resolution of metagenomic analysis, and to allow subsequent in vitro and in vivo experiments on host physiology and gut colonisation process	2018		United Kingdom	NA	NA	NA	NA		Human, Homo sapiens
305	546.682	Citrobacter freundii strain C50		546	Complete	C50	NA			MLST.Citrobacter_freundii.8			NA	2019-10-09T00:00:00Z		PRJNA550014	SAMN12289284	GCA_008931485.1		CP042478,CP042479,CP042480		University of Oxford		Oxford Nanopore MiniION	2240x	Unicycler v. SEP-2017	1	2	3	5514965	51.805244	5535	5331		clinical sample		29-May-2014	Australia	Australia: Sydney	NA	NA	NA	NA		Human, Homo sapiens
306	546.690	Citrobacter freundii strain 154		546	Complete	154	NA						NA	2019-11-15T00:00:00Z	31687131	PRJNA529865	SAMN11287982	GCA_009664025.1		CP038653,CP038654,CP038655		IHU mediterranee infection		Illumina MiSeq; Oxford Nanopore MiniION	33.0x	SPAdes v. 3.12.0	1	2	3	5444819	51.479656	5560	5365		stool		2014		Spain	NA	NA	NA	NA		Human, Homo sapiens			Leukemia
307	546.691	Citrobacter freundii strain 565		546	Complete	565	NA						NA	2019-11-15T00:00:00Z	31687131	PRJNA529867	SAMN11288321	GCA_009664045.1		CP038656,CP038657		IHU mediterranee infection		Illumina MiSeq; Oxford Nanopore MiniION	32.0x	SPAdes v. 3.12.0	1	1	2	5471065	51.472153	5596	5394		stool		2014		Spain	NA	NA	NA	NA		Human, Homo sapiens			Leukemia
308	546.692	Citrobacter freundii strain 680		546	Complete	680	NA						NA	2019-11-15T00:00:00Z	31687131	PRJNA529869	SAMN11288343	GCA_009664065.1		CP038658,CP038659,CP038660		IHU mediterranee infection		Illumina MiSeq; Oxford Nanopore MiniION	29.0x	SPAdes v. 3.12.0	1	2	3	5557664	51.393482	5751	5532		stool		2014		Spain	NA	NA	NA	NA		Human, Homo sapiens			Leukemia
309	546.716	Citrobacter freundii strain L75		546	Complete	L75	NA						NA	2020-01-12T00:00:00Z		PRJNA589496	SAMN13282750	GCA_009857035.1		CP047307,CP047308,CP047309		Center for Disease Control and Prevention of PLA		Illumina HiSeq; Oxford Nanopore MiniION	120.0x	unicycler v. v0.4.8-beta	1	2	3	5345835	51.845184	5249	5018		urine sample		23-Mar-2018	China	China:guangzhou	NA	NA	NA	NA		Human, Homo sapiens	female	80
310	546.732	Citrobacter freundii strain AS012461		546	WGS	AS012461	NA						NA	2020-02-14T00:00:00Z		PRJNA553678	SAMN12250780	GCA_010590395.1		VKTA01000000		Ares Genetics		Illumina NextSeq	96.91x	SPAdes v. 3.12	NA	NA	587	5315068	51.825577	5607	NA		lung		2015-07-02		USA	NA	NA	NA	NA		Human, Homo sapiens			Pneumonia
311	546.733	Citrobacter freundii strain AS012430		546	WGS	AS012430	NA						NA	2020-02-14T00:00:00Z		PRJNA553678	SAMN12250749	GCA_010590925.1		VKTX01000000		Ares Genetics		Illumina NextSeq	122.5x	SPAdes v. 3.12	NA	NA	438	5139427	51.75721	5282	NA		lung		2016-04-27		USA	NA	NA	NA	NA		Human, Homo sapiens			Pneumonia
312	546.735	Citrobacter freundii strain L91		546	WGS	L91	NA						NA	2020-02-25T00:00:00Z		PRJNA514977	SAMN10743647	GCA_011022025.1		SCVZ01000000		Shandong university		Illumina HiSeq	300.0x	SOAPdenovo v. 3.10.1	NA	NA	3	5306295	51.6731	5302	5114		feces		25-Jul-2016	China	China: Zhejiang, Hangzhou	NA	NA	NA	NA		Human, Homo sapiens			geriatrics
313	546.736	Citrobacter freundii strain CFM_17		546	WGS	CFM_17	NA			MLST.Citrobacter_freundii.44			NA	2020-02-26T00:00:00Z		PRJNA607022	SAMN14120105			JAAJTF010000100,JAAJTF010000101,JAAJTF010000102,JAAJTF010000103,JAAJTF010000104,JAAJTF010000105,JAAJTF010000106		Lebanese American University		Illumina MiSeq	30x	SPAdes v. 3.13	NA	NA	133	5617431	51.678463	5831	5525				2016-09-26		Lebanon	NA	NA	NA	NA		Human, Homo sapiens
314	546.737	Citrobacter freundii strain CFM_67		546	WGS	CFM_67	NA						NA	2020-02-26T00:00:00Z		PRJNA607022	SAMN14120186	GCA_011030295.1		JAAJRP010000100,JAAJRP010000101,JAAJRP010000102,JAAJRP010000103,JAAJRP010000104,JAAJRP010000105,JAAJRP010000010		Lebanese American University		Illumina MiSeq	30x	SPAdes v. 3.13	NA	NA	105	5492372	51.745403	5685	5389				2018-12-08		Lebanon	NA	NA	NA	NA		Human, Homo sapiens
315	546.738	Citrobacter freundii strain CFM_69		546	WGS	CFM_69	NA						NA	2020-02-26T00:00:00Z		PRJNA607022	SAMN14120187			JAAJRO010000100,JAAJRO010000101,JAAJRO010000102,JAAJRO010000103,JAAJRO010000104,JAAJRO010000105,JAAJRO010000106		Lebanese American University		Illumina MiSeq	30x	SPAdes v. 3.13	NA	NA	169	5485385	51.748165	5541	5302				2018-12-13		Lebanon	NA	NA	NA	NA		Human, Homo sapiens
316	546.80	Citrobacter freundii strain MRSN 11938		546	WGS	MRSN 11938	NA			MLST.Citrobacter_freundii.22			NA	2015-04-07T00:00:00Z		PRJNA273931	SAMN03316839	GCF_000937455.2		JYFY02000000		Walter Reed Army Institute of Research		Illumina MiSeq; PacBio	110.0x	Newbler v. 2.7; HGAP v. 2.0	NA	12	16	5763242	51.32	5855	5413		Surveillance Swab	isolated Citrobacter freundii strains carrying the metallo-β-lactamase gene blaVIM	28-Sep-2012	United States	United States	NA	NA	NA	NA		Human, Homo sapiens
317	546.82	Citrobacter freundii strain MRSN 12115		546	WGS	MRSN 12115	NA			MLST.Citrobacter_freundii.23			NA	2015-04-09T00:00:00Z		PRJNA273931	SAMN03316840	GCF_000937505.2		JYFZ02000000		Walter Reed Army Institute of Research		Illumina MiSeq; PacBio	100.0x	Newbler v. 2.7; HGAP v. 2.0	NA	17	19	5911694	51.35	5986	5531		Urine	isolated Citrobacter freundii strains carrying the metallo-β-lactamase gene blaVIM	15-Oct-2012	United States	United States	NA	NA	NA	NA		Human, Homo sapiens			Bacteriuria
318	546.83	Citrobacter freundii strain FDAARGOS_73		546	WGS	FDAARGOS_73	NA			MLST.Citrobacter_freundii.98			NA	2015-04-24T00:00:00Z		PRJNA231221	SAMN02934525	GCF_000783755.1	SRR1609067,SRR1609068,SRR1609069	JTBJ01000000		US Food and Drug Administration		PacBio	13.63x	HGAP v. 2.0	NA	NA	3	5451137	51.63	5455	4974		Lung Tissue grind		27/Sep/2013	United States	United States	NA	NA	NA	NA		Human, Homo sapiens	male	1M	Respiratory distress
319	546.84	Citrobacter freundii strain FDAARGOS_61		546	Complete	FDAARGOS_61	NA		IBL	MLST.Citrobacter_freundii.409			NA	2015-04-22T00:00:00Z		PRJNA231221	SAMN02934510	GCF_000783995.1	SRR1608930,SRR1608931,SRR1608932	JTBV01000000		US Food and Drug Administration		PacBio	14.19x	HGAP v. 2.0	NA	NA	1	5258449	51.82	5010	4648		Rectal Swab		15/Oct/2013	United States	United States	NA	NA	NA	NA		Human, Homo sapiens	male	20D	Surveillance
320	546.91	Citrobacter freundii strain CAV1741		546	Complete	CAV1741	NA			MLST.Citrobacter_freundii.22			NA	2015-06-09T00:00:00Z		PRJNA246471	SAMN03733754	GCF_001022275.1	SRR2965739	CP011657,CP011654,CP011655,CP011653,CP011651,CP011652,CP011656	NZ_CP011657.1,NZ_CP011654.1,NZ_CP011655.1,NZ_CP011653.1,NZ_CP011651.1,NZ_CP011652.1,NZ_CP011656.1	University of Oxford		PacBio	47X	HGAP3 v. 2.2.0	1	6	7	5390649	51.7	5344	4987		Respiratory		2012-10	United States	USA:Virginia	NA	NA	NA	NA		Human, Homo sapiens
321	546.94	Citrobacter freundii strain P10159		546	Complete	P10159	NA	biovar r		MLST.Citrobacter_freundii.252			NA	2015-09-11T00:00:00Z		PRJNA293024	SAMN03996567	GCA_001281005.1		CP012554	NZ_CP012554.1	Beijing Institute of Microbiology and Epidemiology		IonTorrent	112X	Newbler v. v2.9	1	NA	1	5080321	51.68	5024	4768		Patient urine	isolated from urine sample of a patient with esophageal carcinoma in China on August, 2013	Aug-2013	China	China	NA	NA	NA	NA		Human, Homo sapiens			esophageal carcinoma
322	546.95	Citrobacter freundii strain ST62:944112508		546	WGS	ST62:944112508	NA			MLST.Citrobacter_freundii.62	genotype:ST62		NA	2015-10-15T00:00:00Z		PRJNA287968	SAMN04011435	GCF_001316675.1	SRR2244253	LJEB01000000		University of KwaZulu Natal		Illumina MiSeq	50.0x	MIRA v. SEP-2015; SPAdes v. 4.0	NA	NA	850	6185966	51.84	6949	6184		sputum		28-Oct-2013	South Africa	South Africa: Durban	NA	NA	NA	NA		Human, Homo sapiens	male	44
323	546.96	Citrobacter freundii strain ST63:944526466		546	WGS	ST63:944526466	NA			MLST.Citrobacter_freundii.63	genotype:ST63		NA	2015-10-15T00:00:00Z		PRJNA287968	SAMN04011451	GCF_001317135.1	SRR2244269	LJES01000000		University of KwaZulu Natal		Illumina MiSeq	556.0x	MIRA v. SEP-2015; SPAdes v. 4.0	NA	NA	786	5955093	51.96	6569	5908		catheter tip		26-Jul-2013	South Africa	South Africa: Durban	NA	NA	NA	NA		Human, Homo sapiens	male	36
324	546.98	Citrobacter freundii strain RU2		546	WGS	RU2	NA			MLST.Citrobacter_freundii.100			NA	2015-10-26T00:00:00Z	25501822	PRJNA252011	SAMN02872722	GCF_001412715.1	SRR1619377,SRR1631758	JRST01000000		US Army Edgewood Chemical Biological Center		454	54x	Newbler v. 2.6	NA	NA	47	5252089	51.51	5217	NA		Stool	derived populations as whole populations	Aug-2010	United States	USA: Houston, TX	NA	NA	NA	NA		Human, Homo sapiens
325	548.319	Klebsiella aerogenes strain EANIH1		548	WGS	EANIH1	NA						NA	2018-02-06T00:00:00Z		PRJNA430813	SAMN03455994	GCA_002918815.1		PQLE01000000		NIH		Illumina MiSeq	78x	SPAdes v. 3.6.0	NA	NA	51	5268998	54.942	5270	5179		patients and hospital environment	isolated from patients and hospital environment	2015	United States	United States	NA	NA	NA	NA	env_biome:human-associated habitat	Human, Homo sapiens
326	548.624	Klebsiella aerogenes strain KA_P10_L5_03.19		548	Complete	KA_P10_L5_03.19	NA						NA	2019-09-29T00:00:00Z		PRJNA562727	SAMN12807522	GCA_008727695.1		CP044214,CP044215,CP044216		Public Health England		Oxford Nanopore MiniION; Illumina HiSeq	160.0x	miniasm v. 0.2 r168 dirty; Racon x 3 v.	1	2	3	5398116	54.651863	5397	5171		rectal swab		Mar-2019	United Kingdom	United Kingdom:London	NA	NA	NA	NA		Human, Homo sapiens
327	550.2606	Enterobacter cloacae strain R3		550	WGS	R3	NA			MLST.Enterobacter_cloacae.156			NA	2020-01-20T00:00:00Z		PRJNA600702	SAMN13830005	GCA_009907135.1		JAAATU010000001,JAAATU010000010,JAAATU010000100,JAAATU010000101,JAAATU010000102,JAAATU010000103,JAAATU010000104		Austrian Agency for Health and Food Safety		Illumina MiSeq	40x	Velvet v. 1.1.07	NA	NA	262	5171723	54.639336	5198	4981		N/C		2015		Nigeria	NA	NA	NA	NA		Human, Homo sapiens			N/C 4
328	550.2607	Enterobacter cloacae strain 2654		550	WGS	2654	NA						NA	2020-01-20T00:00:00Z		PRJNA600702	SAMN13829997	GCA_009907475.1		JAAATL010000001,JAAATL010000010,JAAATL010000094,JAAATL010000095,JAAATL010000096,JAAATL010000097,JAAATL010000098		Austrian Agency for Health and Food Safety		Illumina MiSeq	119x	Velvet v. 1.1.04	NA	NA	119	5006218	54.803947	4855	4702		urine		2015		Nigeria	NA	NA	NA	NA		Human, Homo sapiens			Urinary tract infection 34
329	550.2608	Enterobacter cloacae strain Q6		550	WGS	Q6	NA			MLST.Enterobacter_cloacae.187			NA	2020-01-20T00:00:00Z		PRJNA600702	SAMN13830003	GCA_009907505.1		JAAATM010000001,JAAATM010000010,JAAATM010000093,JAAATM010000094,JAAATM010000095,JAAATM010000096,JAAATM010000097		Austrian Agency for Health and Food Safety		Illumina MiSeq	187x	Velvet v. 1.1.04	NA	NA	113	4941117	54.820824	4768	4646		N/C		2015		Nigeria	NA	NA	NA	NA		Human, Homo sapiens			N/C 3
330	550.2609	Enterobacter cloacae strain 1476		550	WGS	1476	NA			MLST.Enterobacter_cloacae.454			NA	2020-01-20T00:00:00Z		PRJNA600702	SAMN13829996	GCA_009907535.1		JAAATK010000001,JAAATK010000010,JAAATK010000100,JAAATK010000101,JAAATK010000102,JAAATK010000103,JAAATK010000104		Austrian Agency for Health and Food Safety		Illumina MiSeq	99x	Velvet v. 1.1.04	NA	NA	219	5131344	54.799248	5002	4837		urine		2015		Nigeria	NA	NA	NA	NA		Human, Homo sapiens			Urinary tract infection 33
331	562.28157	Escherichia coli strain YD789		562	WGS	YD789	NA			MLST.Escherichia_coli_1.131			NA	2018-01-17T00:00:00Z		PRJNA416908	SAMN07974483	GCA_002886245.1		PGGY01000000		University of Maryland, School of Medicine		Illumina HiSeq	331x	SPAdes v. 3.7.1	NA	NA	130	5144544	50.798283	5171	NA					United States	USA: Pennsylvania	NA	NA	NA	NA		Human, Homo sapiens
332	562.28158	Escherichia coli strain YDC736-1		562	WGS	YDC736-1	NA			MLST.Escherichia_coli_1.1858			NA	2018-01-17T00:00:00Z		PRJNA416908	SAMN07974481	GCA_002886285.1		PGGZ01000000		University of Maryland, School of Medicine		Illumina HiSeq	378x	SPAdes v. 3.7.1	NA	NA	62	4842442	50.479904	4727	NA					United States	USA: Pennsylvania	NA	NA	NA	NA		Human, Homo sapiens
333	562.28159	Escherichia coli strain YDC735		562	WGS	YDC735	NA			MLST.Escherichia_coli_1.131			NA	2018-01-17T00:00:00Z		PRJNA416908	SAMN07974480	GCA_002886295.1		PGHA01000000		University of Maryland, School of Medicine		Illumina HiSeq	484x	SPAdes v. 3.7.1	NA	NA	136	5220100	50.854103	5280	NA					United States	USA: Pennsylvania	NA	NA	NA	NA		Human, Homo sapiens
334	562.28160	Escherichia coli strain YDC717		562	WGS	YDC717	NA			MLST.Escherichia_coli_1.131			NA	2018-01-17T00:00:00Z		PRJNA416908	SAMN07974479	GCA_002886325.1		PGHB01000000		University of Maryland, School of Medicine		Illumina HiSeq	439x	SPAdes v. 3.7.1	NA	NA	148	5172573	50.81506	5207	NA					United States	USA: Pennsylvania	NA	NA	NA	NA		Human, Homo sapiens
335	562.28161	Escherichia coli strain YD761		562	WGS	YD761	NA			MLST.Escherichia_coli_1.69,MLST.Escherichia_coli_2.3			NA	2018-01-17T00:00:00Z		PRJNA416908	SAMN07974475	GCA_002886425.1		PGHF01000000		University of Maryland, School of Medicine		Illumina HiSeq	494x	SPAdes v. 3.7.1	NA	NA	118	5106183	50.64372	5038	NA					United States	USA: Pennsylvania	NA	NA	NA	NA		Human, Homo sapiens
336	562.28162	Escherichia coli strain YD762		562	WGS	YD762	NA			MLST.Escherichia_coli_1.131,MLST.Escherichia_coli_2.506			NA	2018-01-17T00:00:00Z		PRJNA416908	SAMN07974476	GCA_002886445.1		PGHE01000000		University of Maryland, School of Medicine		Illumina HiSeq	568x	SPAdes v. 3.7.1	NA	NA	124	4911144	50.77255	4862	NA					United States	USA: Pennsylvania	NA	NA	NA	NA		Human, Homo sapiens
337	562.28163	Escherichia coli strain YD748		562	WGS	YD748	NA			MLST.Escherichia_coli_1.131			NA	2018-01-17T00:00:00Z		PRJNA416908	SAMN07974471	GCA_002886465.1		PGHJ01000000		University of Maryland, School of Medicine		Illumina HiSeq	469x	SPAdes v. 3.7.1	NA	NA	147	5188734	50.849033	5222	NA					United States	USA: Pennsylvania	NA	NA	NA	NA		Human, Homo sapiens
338	562.28164	Escherichia coli strain YD749		562	WGS	YD749	NA			MLST.Escherichia_coli_1.131			NA	2018-01-17T00:00:00Z		PRJNA416908	SAMN07974472	GCA_002886475.1		PGHI01000000		University of Maryland, School of Medicine		Illumina HiSeq	593x	SPAdes v. 3.7.1	NA	NA	232	5355713	50.790565	5546	NA					United States	USA: Pennsylvania	NA	NA	NA	NA		Human, Homo sapiens
339	562.28165	Escherichia coli strain YD705		562	WGS	YD705	NA			MLST.Escherichia_coli_1.131			NA	2018-01-17T00:00:00Z		PRJNA416908	SAMN07974469	GCA_002886525.1		PGHL01000000		University of Maryland, School of Medicine		Illumina HiSeq	480x	SPAdes v. 3.7.1	NA	NA	160	5324622	50.8228	5435	NA					United States	USA: Pennsylvania	NA	NA	NA	NA		Human, Homo sapiens
340	562.28166	Escherichia coli strain YD736		562	WGS	YD736	NA			MLST.Escherichia_coli_1.131			NA	2018-01-17T00:00:00Z		PRJNA416908	SAMN07974470	GCA_002886545.1		PGHK01000000		University of Maryland, School of Medicine		Illumina HiSeq	450x	SPAdes v. 3.7.1	NA	NA	136	5204383	50.782448	5268	NA					United States	USA: Pennsylvania	NA	NA	NA	NA		Human, Homo sapiens
341	562.28167	Escherichia coli strain YD649		562	WGS	YD649	NA			MLST.Escherichia_coli_1.5743,MLST.Escherichia_coli_2.441			NA	2018-01-17T00:00:00Z		PRJNA416908	SAMN07974464	GCA_002886645.1		PGHO01000000		University of Maryland, School of Medicine		Illumina HiSeq	448x	SPAdes v. 3.7.1	NA	NA	91	5051054	50.761543	5024	NA					United States	USA: Pennsylvania	NA	NA	NA	NA		Human, Homo sapiens
342	562.28168	Escherichia coli strain YDC462		562	WGS	YDC462	NA			MLST.Escherichia_coli_1.131			NA	2018-01-17T00:00:00Z		PRJNA416908	SAMN07974459	GCA_002886725.1		PGHS01000000		University of Maryland, School of Medicine		Illumina HiSeq	481x	SPAdes v. 3.7.1	NA	NA	168	5116588	50.753666	5200	NA					United States	USA: Pennsylvania	NA	NA	NA	NA		Human, Homo sapiens
343	562.28169	Escherichia coli strain YDC419		562	WGS	YDC419	NA			MLST.Escherichia_coli_1.131			NA	2018-01-17T00:00:00Z		PRJNA416908	SAMN07974458	GCA_002886745.1		PGHT01000000		University of Maryland, School of Medicine		Illumina HiSeq	475x	SPAdes v. 3.7.1	NA	NA	148	5318924	50.84376	5407	NA					United States	USA: Pennsylvania	NA	NA	NA	NA		Human, Homo sapiens
344	562.28170	Escherichia coli strain YDC354		562	WGS	YDC354	NA			MLST.Escherichia_coli_1.131			NA	2018-01-17T00:00:00Z		PRJNA416908	SAMN07974454	GCA_002886755.1		PGHX01000000		University of Maryland, School of Medicine		Illumina HiSeq	390x	SPAdes v. 3.7.1	NA	NA	151	5256531	50.76968	5375	NA					United States	USA: Pennsylvania	NA	NA	NA	NA		Human, Homo sapiens
345	562.28171	Escherichia coli strain YD509		562	WGS	YD509	NA			MLST.Escherichia_coli_1.372,MLST.Escherichia_coli_2.455			NA	2018-01-17T00:00:00Z		PRJNA416908	SAMN07974456	GCA_002886765.1		PGHV01000000		University of Maryland, School of Medicine		Illumina HiSeq	517x	SPAdes v. 3.7.1	NA	NA	84	4809602	50.44328	4681	NA					United States	USA: Pennsylvania	NA	NA	NA	NA		Human, Homo sapiens
346	562.28172	Escherichia coli strain YD439		562	WGS	YD439	NA			MLST.Escherichia_coli_1.131			NA	2018-01-17T00:00:00Z		PRJNA416908	SAMN07974455	GCA_002886825.1		PGHW01000000		University of Maryland, School of Medicine		Illumina HiSeq	551x	SPAdes v. 3.7.1	NA	NA	145	5282130	50.716377	5363	NA					United States	USA: Pennsylvania	NA	NA	NA	NA		Human, Homo sapiens
347	562.28173	Escherichia coli strain YDC337		562	WGS	YDC337	NA						NA	2018-01-17T00:00:00Z		PRJNA416908	SAMN07974450	GCA_002886885.1		PGHZ01000000		University of Maryland, School of Medicine		Illumina HiSeq	580x	SPAdes v. 3.7.1	NA	NA	135	5041767	50.806057	5084	NA					United States	USA: Pennsylvania	NA	NA	NA	NA		Human, Homo sapiens
348	562.28174	Escherichia coli strain YDC134		562	WGS	YDC134	NA			MLST.Escherichia_coli_1.131			NA	2018-01-17T00:00:00Z		PRJNA416908	SAMN07974448	GCA_002886915.1		PGIB01000000		University of Maryland, School of Medicine		Illumina HiSeq	478x	SPAdes v. 3.7.1	NA	NA	197	5237222	50.7276	5361	NA					United States	USA: Pennsylvania	NA	NA	NA	NA		Human, Homo sapiens
349	562.28175	Escherichia coli strain YDC595		562	WGS	YDC595	NA			MLST.Escherichia_coli_1.95,MLST.Escherichia_coli_2.1			NA	2018-01-17T00:00:00Z		PRJNA416908	SAMN07974474	GCA_002887005.1		PGHG01000000		University of Maryland, School of Medicine		Illumina HiSeq	533x	SPAdes v. 3.7.1	NA	NA	104	5096817	50.60072	5140	NA					United States	USA: Pennsylvania	NA	NA	NA	NA		Human, Homo sapiens
350	562.28176	Escherichia coli strain YDC593		562	WGS	YDC593	NA			MLST.Escherichia_coli_1.131			NA	2018-01-17T00:00:00Z		PRJNA416908	SAMN07974473	GCA_002887015.1		PGHH01000000		University of Maryland, School of Medicine		Illumina HiSeq	564x	SPAdes v. 3.7.1	NA	NA	149	5268561	50.80892	5340	NA					United States	USA: Pennsylvania	NA	NA	NA	NA		Human, Homo sapiens
351	562.28177	Escherichia coli strain YD673		562	WGS	YD673	NA			MLST.Escherichia_coli_1.131			NA	2018-01-17T00:00:00Z		PRJNA416908	SAMN07974467	GCA_002887045.1		PGHN01000000		University of Maryland, School of Medicine		Illumina HiSeq	468x	SPAdes v. 3.7.1	NA	NA	170	5315322	50.824577	5422	NA					United States	USA: Pennsylvania	NA	NA	NA	NA		Human, Homo sapiens
352	562.28178	Escherichia coli strain YD626		562	WGS	YD626	NA			MLST.Escherichia_coli_1.648			NA	2018-01-17T00:00:00Z		PRJNA416908	SAMN07974462	GCA_002887055.1		PGHP01000000		University of Maryland, School of Medicine		Illumina HiSeq	459x	SPAdes v. 3.7.1	NA	NA	138	5259531	50.517735	5289	NA					United States	USA: Pennsylvania	NA	NA	NA	NA		Human, Homo sapiens
353	562.28179	Escherichia coli strain YD648		562	WGS	YD648	NA						NA	2018-01-17T00:00:00Z		PRJNA416908	SAMN07974460	GCA_002887125.1		PGHR01000000		University of Maryland, School of Medicine		Illumina HiSeq	501x	SPAdes v. 3.7.1	NA	NA	185	5106868	50.726845	5188	NA					United States	USA: Pennsylvania	NA	NA	NA	NA		Human, Homo sapiens
354	562.28180	Escherichia coli strain YDC345		562	WGS	YDC345	NA			MLST.Escherichia_coli_1.131			NA	2018-01-17T00:00:00Z		PRJNA416908	SAMN07974453	GCA_002887175.1		PGHY01000000		University of Maryland, School of Medicine		Illumina HiSeq	572x	SPAdes v. 3.7.1	NA	NA	140	5278592	50.709545	5353	NA					United States	USA: Pennsylvania	NA	NA	NA	NA		Human, Homo sapiens
355	562.28181	Escherichia coli strain YDC304		562	WGS	YDC304	NA			MLST.Escherichia_coli_1.131			NA	2018-01-17T00:00:00Z		PRJNA416908	SAMN07974449	GCA_002887185.1		PGIA01000000		University of Maryland, School of Medicine		Illumina HiSeq	475x	SPAdes v. 3.7.1	NA	NA	156	5276193	50.796757	5417	NA					United States	USA: Pennsylvania	NA	NA	NA	NA		Human, Homo sapiens
356	562.28208	Escherichia coli strain ECONIH6		562	Complete	ECONIH6	NA			MLST.Escherichia_coli_1.167,MLST.Escherichia_coli_2.2			NA	2018-01-29T00:00:00Z		PRJNA430813	SAMN05341196	GCA_002903125.1		CP026199,CP026200,CP026201		NIH		PacBio RSII	165x	HGAP v. 2.3	1	2	3	5068035	50.801228	5252	5133		patients and hospital environment	isolated from patients and hospital environment	Apr-2016	United States	United States	NA	NA	NA	NA	env_biome:perirectal	Human, Homo sapiens
357	562.28209	Escherichia coli strain ECONIH5		562	Complete	ECONIH5	NA			MLST.Escherichia_coli_1.399,MLST.Escherichia_coli_2.554			NA	2018-01-29T00:00:00Z		PRJNA430813	SAMN06040386	GCA_002903105.1		CP026202,CP026208,CP026203,CP026206,CP026207,CP026204,CP026205,CP026209		NIH		PacBio RSII	234x	canu v. 1.4	1	7	8	6028201	50.755207	6590	6406		patients and hospital environment	isolated from patients and hospital environment	2015	United States	United States	NA	NA	NA	NA	env_biome:wastewater/sludge	Human, Homo sapiens
358	562.28277	Escherichia coli strain ECONIH7		562	WGS	ECONIH7	NA			MLST.Escherichia_coli_1.131			NA	2018-02-06T00:00:00Z		PRJNA430813	SAMN06040430	GCA_002918765.1		PQKT01000000		NIH		Illumina MiSeq	86x	SPAdes v. 3.6.0	NA	NA	83	5141735	50.803455	5449	5356		patients and hospital environment	isolated from patients and hospital environment	2016	United States	United States	NA	NA	NA	NA	env_biome:human-associated	Human, Homo sapiens
359	562.28278	Escherichia coli strain ECONIH3		562	WGS	ECONIH3	NA			MLST.Escherichia_coli_1.10			NA	2018-02-06T00:00:00Z		PRJNA430813	SAMN03455932	GCA_002919645.1		PQKS01000000		NIH		Illumina MiSeq	81x	SPAdes v. 3.10.1	NA	NA	99	4904514	50.80328	5165	5087		patients and hospital environment	isolated from patients and hospital environment	2014	United States	United States	NA	NA	NA	NA	env_biome:human-associated habitat	Human, Homo sapiens
360	562.28281	Escherichia coli strain YDC107		562	Complete	YDC107	NA			MLST.Escherichia_coli_1.964			NA	2018-01-12T00:00:00Z		PRJNA416908	SAMN07974445	GCA_002925525.1		CP025707,CP025708,CP025711,CP025710,CP025709,CP025712,CP025713		University of Maryland, School of Medicine		PacBio	477	Canu v. 1.2	3	4	7	5645178	50.618263	5667	5348					United States	USA: Pennsylvania	NA	NA	NA	NA		Human, Homo sapiens
361	562.28307	Escherichia coli strain ECONIH4		562	Complete	ECONIH4	NA			MLST.Escherichia_coli_1.399,MLST.Escherichia_coli_2.661			NA	2018-02-04T00:00:00Z		PRJNA430813	SAMN03455998	GCA_002934895.1		CP026399,CP026400,CP026404,CP026403,CP026405,CP026402,CP026401		NIH		PacBio RSII	197x	canu v. 1.4	1	6	7	5788999	50.80424	6261	6107		patients and hospital environment	isolated from patients and hospital environment	2015	United States	United States	NA	NA	NA	NA	env_biome:waste water	Human, Homo sapiens
362	562.55238	Escherichia coli strain 12		562	WGS	12	NA			MLST.Escherichia_coli_2.692,MLST.Escherichia_coli_1.410			NA	2020-01-20T00:00:00Z		PRJNA600702	SAMN13829974	GCA_009907825.1		JAAASD010000001,JAAASD010000010,JAAASD010000100,JAAASD010000101,JAAASD010000102,JAAASD010000103,JAAASD010000104		Austrian Agency for Health and Food Safety		Illumina MiSeq	55x	Velvet v. 1.1.04	NA	NA	260	4827709	50.584408	4917	4653		urine		2015		Nigeria	NA	NA	NA	NA		Human, Homo sapiens			Urinary tract infection 18
363	562.55239	Escherichia coli strain 3385		562	WGS	3385	NA			MLST.Escherichia_coli_2.19,MLST.Escherichia_coli_1.156			NA	2020-01-20T00:00:00Z		PRJNA600702	SAMN13829988	GCA_009907785.1		JAAASH010000001,JAAASH010000010,JAAASH010000100,JAAASH010000101,JAAASH010000102,JAAASH010000103,JAAASH010000104		Austrian Agency for Health and Food Safety		Illumina MiSeq	74x	Velvet v. 1.1.04	NA	NA	151	4798564	50.736095	4814	4560		Catheter tip		2015		Nigeria	NA	NA	NA	NA		Human, Homo sapiens			N/C
364	562.55240	Escherichia coli strain 2668		562	WGS	2668	NA			MLST.Escherichia_coli_1.617			NA	2020-01-20T00:00:00Z		PRJNA600702	SAMN13829976	GCA_009907865.1		JAAASA010000001,JAAASA010000010,JAAASA010000100,JAAASA010000101,JAAASA010000102,JAAASA010000103,JAAASA010000104		Austrian Agency for Health and Food Safety		Illumina MiSeq	91x	Velvet v. 1.1.04	NA	NA	304	5063019	50.705006	5128	NA		Wound swab		2015		Nigeria	NA	NA	NA	NA		Human, Homo sapiens			Wound infection 5
365	562.55241	Escherichia coli strain C02		562	WGS	C02	NA			MLST.Escherichia_coli_2.477,MLST.Escherichia_coli_1.405			NA	2020-01-20T00:00:00Z		PRJNA600702	SAMN13829990	GCA_009907875.1		JAAASG010000001,JAAASG010000010,JAAASG010000100,JAAASG010000101,JAAASG010000102,JAAASG010000103,JAAASG010000104		Austrian Agency for Health and Food Safety		Illumina MiSeq	76x	Velvet v. 1.1.04	NA	NA	220	5133257	50.70492	5182	4902		HVS		2015		Nigeria	NA	NA	NA	NA		Human, Homo sapiens			N/C
366	562.55242	Escherichia coli strain A01		562	WGS	A01	NA			MLST.Escherichia_coli_1.405,MLST.Escherichia_coli_2.477			NA	2020-01-20T00:00:00Z		PRJNA600702	SAMN13829986	GCA_009907885.1		JAAASF010000001,JAAASF010000010,JAAASF010000100,JAAASF010000101,JAAASF010000102,JAAASF010000103,JAAASF010000104		Austrian Agency for Health and Food Safety		Illumina MiSeq	61x	Velvet v. 1.1.07	NA	NA	270	5071565	50.68203	5121	4847		urine		2015		Nigeria	NA	NA	NA	NA		Human, Homo sapiens			Urinary tract infection 26
367	562.55243	Escherichia coli strain 570		562	WGS	570	NA			MLST.Escherichia_coli_2.477,MLST.Escherichia_coli_1.405			NA	2020-01-20T00:00:00Z		PRJNA600702	SAMN13829985	GCA_009907925.1		JAAASC010000001,JAAASC010000010,JAAASC010000100,JAAASC010000101,JAAASC010000102,JAAASC010000103,JAAASC010000104		Austrian Agency for Health and Food Safety		Illumina MiSeq	57x	Velvet v. 1.1.07	NA	NA	287	5149757	50.661846	5260	4972		urine		2015		Nigeria	NA	NA	NA	NA		Human, Homo sapiens			Urinary tract infection 25
368	562.55244	Escherichia coli strain 3471		562	WGS	3471	NA			MLST.Escherichia_coli_1.405,MLST.Escherichia_coli_2.477			NA	2020-01-20T00:00:00Z		PRJNA600702	SAMN13829980	GCA_009907915.1		JAAASE010000001,JAAASE010000010,JAAASE010000100,JAAASE010000101,JAAASE010000102,JAAASE010000103,JAAASE010000104		Austrian Agency for Health and Food Safety		Illumina MiSeq	51x	Velvet v. 1.1.04	NA	NA	218	5133604	50.692223	5191	4904		urine		2015		Nigeria	NA	NA	NA	NA		Human, Homo sapiens			Urinary tract infection 21
369	562.55245	Escherichia coli strain 3442		562	WGS	3442	NA			MLST.Escherichia_coli_1.410,MLST.Escherichia_coli_2.692			NA	2020-01-20T00:00:00Z		PRJNA600702	SAMN13829979	GCA_009907965.1		JAAASB010000001,JAAASB010000010,JAAASB010000100,JAAASB010000101,JAAASB010000102,JAAASB010000103,JAAASB010000104		Austrian Agency for Health and Food Safety		Illumina MiSeq	105x	Velvet v. 1.1.04	NA	NA	157	4832403	50.551205	4929	4645		urine		2015		Nigeria	NA	NA	NA	NA		Human, Homo sapiens			Urinary tract infection 20
370	562.55246	Escherichia coli strain 838		562	WGS	838	NA			MLST.Escherichia_coli_1.359,MLST.Escherichia_coli_2.88			NA	2020-01-20T00:00:00Z		PRJNA600702	SAMN13829975	GCA_009907985.1		JAAARX010000001,JAAARX010000010,JAAARX010000100,JAAARX010000101,JAAARX010000102,JAAARX010000103,JAAARX010000104		Austrian Agency for Health and Food Safety		Illumina MiSeq	66x	Velvet v. 1.1.04	NA	NA	270	5000108	50.562687	5183	4889		urine		2015		Nigeria	NA	NA	NA	NA		Human, Homo sapiens			Urinary tract infection 19
371	562.55247	Escherichia coli strain 4374		562	WGS	4374	NA						NA	2020-01-20T00:00:00Z		PRJNA600702	SAMN13829982	GCA_009907975.1		JAAARZ010000001,JAAARZ010000010,JAAARZ010000100,JAAARZ010000101,JAAARZ010000102,JAAARZ010000103,JAAARZ010000104		Austrian Agency for Health and Food Safety		Illumina MiSeq	105x	Velvet v. 1.1.04	NA	NA	133	4818574	50.886173	4765	4538		ECS		2015		Nigeria	NA	NA	NA	NA		Human, Homo sapiens			N/C
372	562.55248	Escherichia coli strain 2821		562	WGS	2821	NA			MLST.Escherichia_coli_1.156,MLST.Escherichia_coli_2.19			NA	2020-01-20T00:00:00Z		PRJNA600702	SAMN13829977	GCA_009907995.1		JAAARY010000001,JAAARY010000010,JAAARY010000100,JAAARY010000101,JAAARY010000102,JAAARY010000103,JAAARY010000104		Austrian Agency for Health and Food Safety		Illumina MiSeq	78x	Velvet v. 1.1.04	NA	NA	132	4770853	50.72416	4763	4507		Catheter tip		2015		Nigeria	NA	NA	NA	NA		Human, Homo sapiens			N/C
373	562.55249	Escherichia coli strain 11		562	WGS	11	NA			MLST.Escherichia_coli_1.131,MLST.Escherichia_coli_2.43			NA	2020-01-20T00:00:00Z		PRJNA600702	SAMN13829987	GCA_009908025.1		JAAARW010000001,JAAARW010000010,JAAARW010000100,JAAARW010000101,JAAARW010000102,JAAARW010000103,JAAARW010000104		Austrian Agency for Health and Food Safety		Illumina MiSeq	87x	Velvet v. 1.1.04	NA	NA	297	5283276	50.830868	5552	5221		urine		2015		Nigeria	NA	NA	NA	NA		Human, Homo sapiens			Urinary tract infection 27
374	562.55250	Escherichia coli strain 3397		562	WGS	3397	NA			MLST.Escherichia_coli_1.617,MLST.Escherichia_coli_2.2			NA	2020-01-20T00:00:00Z		PRJNA600702	SAMN13829978	GCA_009908065.1		JAAARV010000001,JAAARV010000010,JAAARV010000100,JAAARV010000101,JAAARV010000102,JAAARV010000103,JAAARV010000104		Austrian Agency for Health and Food Safety		Illumina MiSeq	52x	Velvet v. 1.1.04	NA	NA	301	4994414	50.735382	5170	4857		Wound swab		2015		Nigeria	NA	NA	NA	NA		Human, Homo sapiens			Wound infection 6
375	562.55251	Escherichia coli strain 3467-2		562	WGS	3467-2	NA			MLST.Escherichia_coli_1.405			NA	2020-01-20T00:00:00Z		PRJNA600702	SAMN13829989	GCA_009908075.1		JAAARU010000001,JAAARU010000010,JAAARU010000100,JAAARU010000101,JAAARU010000102,JAAARU010000103,JAAARU010000104		Austrian Agency for Health and Food Safety		Illumina MiSeq	77x	Velvet v. 1.1.04	NA	NA	523	5211172	50.763573	5380	5085		urine		2015		Nigeria	NA	NA	NA	NA		Human, Homo sapiens			Urinary tract infection 28
376	562.55252	Escherichia coli strain 5089		562	WGS	5089	NA			MLST.Escherichia_coli_1.648			NA	2020-01-20T00:00:00Z		PRJNA600702	SAMN13829983	GCA_009908085.1		JAAART010000001,JAAART010000010,JAAART010000100,JAAART010000101,JAAART010000102,JAAART010000103,JAAART010000104		Austrian Agency for Health and Food Safety		Illumina MiSeq	66x	Velvet v. 1.1.04	NA	NA	377	5050604	50.56209	5195	4916		urine		2015		Nigeria	NA	NA	NA	NA		Human, Homo sapiens			Urinary tract infection 23
377	562.55253	Escherichia coli strain 4354		562	WGS	4354	NA			MLST.Escherichia_coli_1.648			NA	2020-01-20T00:00:00Z		PRJNA600702	SAMN13829981	GCA_009908105.1		JAAARS010000001,JAAARS010000010,JAAARS010000100,JAAARS010000101,JAAARS010000102,JAAARS010000103,JAAARS010000104		Austrian Agency for Health and Food Safety		Illumina MiSeq	63x	Velvet v. 1.1.04	NA	NA	533	5383673	50.535816	5663	5349		urine		2015		Nigeria	NA	NA	NA	NA		Human, Homo sapiens			Urinary tract infection 22
378	562.55254	Escherichia coli strain 5823		562	WGS	5823	NA			MLST.Escherichia_coli_1.131			NA	2020-01-20T00:00:00Z		PRJNA600702	SAMN13829984	GCA_009908135.1		JAAARR010000009,JAAARR010000099,JAAARR010000100,JAAARR010000101,JAAARR010000102,JAAARR010000103,JAAARR010000104		Austrian Agency for Health and Food Safety		Illumina MiSeq	45x	Velvet v. 1.1.04	NA	NA	501	5248517	50.683613	5640	5284		urine		2015		Nigeria	NA	NA	NA	NA		Human, Homo sapiens			Urinary tract infection 24
379	565.15	Atlantibacter hermannii strain 3608		565	WGS	3608	NA						NA	2020-01-20T00:00:00Z		PRJNA600702	SAMN13830007	GCA_009907385.1		JAAATR010000001,JAAATR010000010,JAAATR010000100,JAAATR010000101,JAAATR010000102,JAAATR010000103,JAAATR010000104		Austrian Agency for Health and Food Safety		Illumina MiSeq	61x	Velvet v. 1.1.07	NA	NA	117	4586499	55.30968	4538	4315		Wound swab		2015		Nigeria	NA	NA	NA	NA		Human, Homo sapiens			Wound infection 8
380	571.309	Klebsiella oxytoca strain KONIH4		571	Complete	KONIH4	NA			MLST.Klebsiella_oxytoca.202			NA	2018-01-30T00:00:00Z		PRJNA430813	SAMN04287054	GCA_002906395.1		CP026269,CP026271,CP026273,CP026274,CP026272,CP026270		NIH		PacBio RSII	104x	canu v. 1.5	1	5	6	6938447	55.314438	7247	6892		patients and hospital environment	isolated from patients and hospital environment	2015	United States	United States	NA	NA	NA	NA	env_biome:waste water	Human, Homo sapiens
381	571.310	Klebsiella oxytoca strain KONIH2		571	Complete	KONIH2	NA			MLST.Klebsiella_oxytoca.143			NA	2018-01-30T00:00:00Z		PRJNA430813	SAMN03456001	GCA_002906415.1		CP026285,CP026281,CP026278,CP026284,CP026279,CP026282,CP026283,CP026280		NIH		PacBio RSII	156x	HGAP v. 2.3	1	7	8	7173160	55.205364	7478	7151		patients and hospital environment	isolated from patients and hospital environment	2015	United States	United States	NA	NA	NA	NA	env_biome:waste water	Human, Homo sapiens
382	571.311	Klebsiella oxytoca strain KONIH5		571	Complete	KONIH5	NA			MLST.Klebsiella_oxytoca.85			NA	2018-01-30T00:00:00Z		PRJNA430813	SAMN06040382	GCA_002906435.1		CP026275,CP026276,CP026277		NIH		PacBio RSII	187x	canu v. 1.3	1	2	3	6518214	55.59658	6606	6331		patients and hospital environment	isolated from patients and hospital environment	2015	United States	United States	NA	NA	NA	NA	env_biome:wastewater/sludge	Human, Homo sapiens
383	571.312	Klebsiella oxytoca strain KONIH8		571	WGS	KONIH8	NA			MLST.Klebsiella_oxytoca.202			NA	2018-02-06T00:00:00Z		PRJNA430813	SAMN06040420	GCA_002918635.1		PQKN01000000		NIH		Illumina MiSeq	93x	SPAdes v. 3.6.0	NA	NA	140	6609050	55.61539	6949	6644		patients and hospital environment	isolated from patients and hospital environment	2016	United States	United States	NA	NA	NA	NA	env_biome:wastewater/sludge	Human, Homo sapiens
384	571.313	Klebsiella oxytoca strain KONIH3		571	WGS	KONIH3	NA			MLST.Klebsiella_oxytoca.85			NA	2018-02-06T00:00:00Z		PRJNA430813	SAMN04287025	GCA_002918655.1		PQKL01000000		NIH		Illumina MiSeq	87x	SPAdes v. 3.10.1	NA	NA	109	6420051	55.60716	6599	6305		patients and hospital environment	isolated from patients and hospital environment	2015	United States	United States	NA	NA	NA	NA	env_biome:human-associated habitat	Human, Homo sapiens
385	571.314	Klebsiella oxytoca strain KONIH10		571	WGS	KONIH10	NA			MLST.Klebsiella_oxytoca.84			NA	2018-02-06T00:00:00Z		PRJNA430813	SAMN06040439	GCA_002918665.1		PQKO01000000		NIH		Illumina MiSeq	86x	SPAdes v. 3.6.0	NA	NA	96	6208234	55.908638	6380	6114		patients and hospital environment	isolated from patients and hospital environment	2016	United States	United States	NA	NA	NA	NA	env_biome:wastewater/sludge	Human, Homo sapiens
386	571.315	Klebsiella oxytoca strain KONIH6		571	WGS	KONIH6	NA			MLST.Klebsiella_oxytoca.85			NA	2018-02-06T00:00:00Z		PRJNA430813	SAMN06040383	GCA_002918695.1		PQKP01000000		NIH		Illumina MiSeq	85x	SPAdes v. 3.6.0	NA	NA	111	6420839	55.60476	6603	6307		patients and hospital environment	isolated from patients and hospital environment	2015	United States	United States	NA	NA	NA	NA	env_biome:wastewater/sludge	Human, Homo sapiens
387	571.316	Klebsiella oxytoca strain KONIH7		571	WGS	KONIH7	NA			MLST.Klebsiella_oxytoca.202			NA	2018-02-06T00:00:00Z		PRJNA430813	SAMN06040392	GCA_002919605.1		PQKM01000000		NIH		Illumina MiSeq	85x	SPAdes v. 3.6.0	NA	NA	141	6626862	55.62963	6981	6670		patients and hospital environment	isolated from patients and hospital environment	2016	United States	United States	NA	NA	NA	NA	env_biome:wastewater/sludge	Human, Homo sapiens
388	571.317	Klebsiella oxytoca strain KONIH9		571	WGS	KONIH9	NA			MLST.Klebsiella_oxytoca.85			NA	2018-02-06T00:00:00Z		PRJNA430813	SAMN06040438	GCA_002919625.1		PQKQ01000000		NIH		Illumina MiSeq	89x	SPAdes v. 3.6.0	NA	NA	101	6425515	55.60244	6594	6302		patients and hospital environment	isolated from patients and hospital environment	2016	United States	United States	NA	NA	NA	NA	env_biome:wastewater/sludge	Human, Homo sapiens
389	573.17798	Klebsiella pneumoniae strain YD762-3		573	WGS	YD762-3	NA			MLST.Klebsiella_pneumoniae.258			NA	2018-01-17T00:00:00Z		PRJNA416908	SAMN07974478	GCA_002886365.1		PGHC01000000		University of Maryland, School of Medicine		Illumina HiSeq	418x	SPAdes v. 3.7.1	NA	NA	149	5737136	56.992706	5741	NA					United States	USA: Pennsylvania	NA	NA	NA	NA		Human, Homo sapiens
390	573.17799	Klebsiella pneumoniae strain YD762-2		573	WGS	YD762-2	NA			MLST.Klebsiella_pneumoniae.258			NA	2018-01-17T00:00:00Z		PRJNA416908	SAMN07974477	GCA_002886375.1		PGHD01000000		University of Maryland, School of Medicine		Illumina HiSeq	437x	SPAdes v. 3.7.1	NA	NA	132	5731215	56.98544	5732	NA					United States	USA: Pennsylvania	NA	NA	NA	NA		Human, Homo sapiens
391	573.17800	Klebsiella pneumoniae strain YDC465		573	WGS	YDC465	NA			MLST.Klebsiella_pneumoniae.37			NA	2018-01-17T00:00:00Z		PRJNA416908	SAMN07974468	GCA_002886595.1		PGHM01000000		University of Maryland, School of Medicine		Illumina HiSeq	406x	SPAdes v. 3.7.1	NA	NA	126	5568316	57.1249	5577	NA					United States	USA: Pennsylvania	NA	NA	NA	NA		Human, Homo sapiens
392	573.17801	Klebsiella pneumoniae strain YD648-2		573	WGS	YD648-2	NA			MLST.Klebsiella_pneumoniae.258			NA	2018-01-17T00:00:00Z		PRJNA416908	SAMN07974461	GCA_002886705.1		PGHQ01000000		University of Maryland, School of Medicine		Illumina HiSeq	402x	SPAdes v. 3.7.1	NA	NA	147	5549357	57.19805	5606	NA					United States	USA: Pennsylvania	NA	NA	NA	NA		Human, Homo sapiens
393	573.17802	Klebsiella pneumoniae strain YDC121		573	WGS	YDC121	NA			MLST.Klebsiella_pneumoniae.37			NA	2018-01-17T00:00:00Z		PRJNA416908	SAMN07974446	GCA_002886965.1		PGID01000000		University of Maryland, School of Medicine		Illumina HiSeq	406x	SPAdes v. 3.7.1	NA	NA	123	5528201	57.197414	5520	NA					United States	USA: Pennsylvania	NA	NA	NA	NA		Human, Homo sapiens
394	573.17821	Klebsiella pneumoniae strain KPNIH50		573	Complete	KPNIH50	NA			MLST.Klebsiella_pneumoniae.252			NA	2018-01-29T00:00:00Z		PRJNA430813	SAMN06040389	GCA_002903005.1		CP026177,CP026175,CP026174,CP026176,CP026172,CP026173		NIH		PacBio RSII	214x	canu v. 1.3	1	5	6	6209759	56.354553	6676	6417		patients and hospital environment	isolated from patients and hospital environment	2016	United States	United States	NA	NA	NA	NA	env_biome:wastewater/sludge	Human, Homo sapiens
395	573.17822	Klebsiella pneumoniae strain KPNIH49		573	Complete	KPNIH49	NA			MLST.Klebsiella_pneumoniae.359			NA	2018-01-29T00:00:00Z		PRJNA430813	SAMN06040388	GCA_002903025.1		CP026178,CP026179,CP026182,CP026186,CP026181,CP026180,CP026185,CP026184,CP026183		NIH		PacBio RSII	250x	canu v. 1.5	1	8	9	6374553	56.209274	6853	6591		patients and hospital environment	isolated from patients and hospital environment	2016	United States	United States	NA	NA	NA	NA	env_biome:wastewater/sludge	Human, Homo sapiens
396	573.17879	Klebsiella pneumoniae strain KPNIH45		573	WGS	KPNIH45	NA			MLST.Klebsiella_pneumoniae.340			NA	2018-02-06T00:00:00Z		PRJNA430813	SAMN03455990	GCA_002918585.1		PQKG01000000		NIH		Illumina MiSeq	87x	SPAdes v. 3.6.0	NA	NA	89	5481534	57.246056	5746	5610		patients and hospital environment	isolated from patients and hospital environment	2014	United States	United States	NA	NA	NA	NA	env_biome:waste water	Human, Homo sapiens
397	573.17880	Klebsiella pneumoniae strain KPNIH43		573	WGS	KPNIH43	NA			MLST.Klebsiella_pneumoniae.15			NA	2018-02-06T00:00:00Z		PRJNA430813	SAMN03455936	GCA_002918615.1		PQKK01000000		NIH		Illumina MiSeq	89x	SPAdes v. 3.10.1	NA	NA	87	5745427	56.963528	5932	5757		patients and hospital environment	isolated from patients and hospital environment	2014	United States	United States	NA	NA	NA	NA	env_biome:human-associated habitat	Human, Homo sapiens
398	573.17881	Klebsiella pneumoniae strain KPNIH46		573	WGS	KPNIH46	NA			MLST.Klebsiella_pneumoniae.258			NA	2018-02-06T00:00:00Z		PRJNA430813	SAMN04287031	GCA_002919565.1		PQKJ01000000		NIH		Illumina MiSeq	60x	SPAdes v. 3.6.0	NA	NA	92	5650776	57.13539	5904	5772		patients and hospital environment	isolated from patients and hospital environment	2015	United States	United States	NA	NA	NA	NA	env_biome:hospital	Human, Homo sapiens
399	573.17882	Klebsiella pneumoniae strain KPNIH47		573	WGS	KPNIH47	NA			MLST.Klebsiella_pneumoniae.258			NA	2018-02-06T00:00:00Z		PRJNA430813	SAMN04287033	GCA_002919575.1		PQKI01000000		NIH		Illumina MiSeq	61x	SPAdes v. 3.6.0	NA	NA	90	5647353	57.136944	5898	5771		patients and hospital environment	isolated from patients and hospital environment	2015	United States	United States	NA	NA	NA	NA	env_biome:hospital	Human, Homo sapiens
400	573.17883	Klebsiella pneumoniae strain KPNIH26		573	WGS	KPNIH26	NA			MLST.Klebsiella_pneumoniae.258			NA	2018-02-06T00:00:00Z		PRJNA430813	SAMN07949718	GCA_002920135.1		PQJQ01000000		NIH		454	40.0x	Newbler v. 2.6	NA	NA	131	5733830	57.192497	6013	5889		handrail	isolated from patients and hospital environment	2012-07			NA	NA	NA	NA	env_biome:not collected	Human, Homo sapiens
401	573.17884	Klebsiella pneumoniae strain KPNIH42		573	WGS	KPNIH42	NA			MLST.Klebsiella_pneumoniae.307			NA	2018-02-06T00:00:00Z		PRJNA430813	SAMN03455933	GCA_002920285.1		PQKH01000000		NIH		Illumina MiSeq	87x	SPAdes v. 3.10.1	NA	NA	96	5567043	57.19347	5749	5590		patients and hospital environment	isolated from patients and hospital environment	2014	United States	United States	NA	NA	NA	NA	env_biome:human-associated habitat	Human, Homo sapiens
402	573.17885	Klebsiella pneumoniae strain KPNIH51		573	WGS	KPNIH51	NA			MLST.Klebsiella_pneumoniae.359			NA	2018-02-06T00:00:00Z		PRJNA430813	SAMN06040419	GCA_002920305.1		PQKF01000000		NIH		Illumina MiSeq	96x	SPAdes v. 3.6.0	NA	NA	179	6054379	56.342854	6608	6321		patients and hospital environment	isolated from patients and hospital environment	2016	United States	United States	NA	NA	NA	NA	env_biome:wastewater/sludge	Human, Homo sapiens
403	573.17904	Klebsiella pneumoniae strain KPNIH48		573	Complete	KPNIH48	NA			MLST.Klebsiella_pneumoniae.252			NA	2018-02-04T00:00:00Z		PRJNA430813	SAMN06040387	GCA_002935085.1		CP026392,CP026394,CP026395,CP026397,CP026393,CP026396,CP026398		NIH		PacBio RSII	226x	canu v. 1.3	1	6	7	6296819	56.31113	6667	6422		patients and hospital environment	isolated from patients and hospital environment	2016	United States	United States	NA	NA	NA	NA	env_biome:wastewater/sludge	Human, Homo sapiens
404	573.18491	Klebsiella pneumoniae strain WUSM_KP_113		573	WGS	WUSM_KP_113	NA			MLST.Klebsiella_pneumoniae.1380			NA	2018-06-06T00:00:00Z		PRJNA473122	SAMN09266914	GCA_003195145.1		QIUN01000000		Washington University		Illumina NextSeq	67.08766038x	SPAdes v. 3.11.0	NA	NA	160	5528648	57.296375	5778	5644		blood		2017	United States	USA: St. Louis, Missori	NA	NA	NA	NA		Human, Homo sapiens			Infection
405	573.18492	Klebsiella pneumoniae strain WUSM_KP_109		573	WGS	WUSM_KP_109	NA			MLST.Klebsiella_pneumoniae.442			NA	2018-06-06T00:00:00Z		PRJNA473122	SAMN09266910	GCA_003195195.1		QIUR01000000		Washington University		Illumina NextSeq	145.2401509x	SPAdes v. 3.11.0	NA	NA	57	5290492	57.379353	5355	5233		blood		2017	United States	USA: St. Louis, Missori	NA	NA	NA	NA		Human, Homo sapiens			Infection
406	573.18493	Klebsiella pneumoniae strain WUSM_KP_103		573	WGS	WUSM_KP_103	NA						NA	2018-06-06T00:00:00Z		PRJNA473122	SAMN09266904	GCA_003195215.1		QIUX01000000		Washington University		Illumina NextSeq	26.47437736x	SPAdes v. 3.11.0	NA	NA	171	5796608	56.7181	6071	5859		blood		2017	United States	USA: St. Louis, Missori	NA	NA	NA	NA		Human, Homo sapiens			Infection
407	573.18494	Klebsiella pneumoniae strain WUSM_KP_108		573	WGS	WUSM_KP_108	NA			MLST.Klebsiella_pneumoniae.1727			NA	2018-06-06T00:00:00Z		PRJNA473122	SAMN09266909	GCA_003195235.1		QIUS01000000		Washington University		Illumina NextSeq	58.83754717x	SPAdes v. 3.11.0	NA	NA	110	5664865	56.96141	5908	5729		blood		2017	United States	USA: St. Louis, Missori	NA	NA	NA	NA		Human, Homo sapiens			Infection
408	573.18495	Klebsiella pneumoniae strain WUSM_KP_104		573	WGS	WUSM_KP_104	NA						NA	2018-06-06T00:00:00Z		PRJNA473122	SAMN09266905	GCA_003195245.1		QIUW01000000		Washington University		Illumina NextSeq	24.44381132x	SPAdes v. 3.11.0	NA	NA	320	5460590	57.04239	5786	5618		blood		2017	United States	USA: St. Louis, Missori	NA	NA	NA	NA		Human, Homo sapiens			Infection
409	573.18496	Klebsiella pneumoniae strain WUSM_KP_102		573	WGS	WUSM_KP_102	NA			MLST.Klebsiella_pneumoniae.2097			NA	2018-06-06T00:00:00Z		PRJNA473122	SAMN09266903	GCA_003195275.1		QIUY01000000		Washington University		Illumina NextSeq	26.8745283x	SPAdes v. 3.11.0	NA	NA	43	5281839	57.473866	5326	5219		blood		2017	United States	USA: St. Louis, Missori	NA	NA	NA	NA		Human, Homo sapiens			Infection
410	573.18497	Klebsiella pneumoniae strain WUSM_KP_99		573	WGS	WUSM_KP_99	NA			MLST.Klebsiella_pneumoniae.25			NA	2018-06-06T00:00:00Z		PRJNA473122	SAMN09266900	GCA_003195295.1		QIVB01000000		Washington University		Illumina NextSeq	18.88392453x	SPAdes v. 3.11.0	NA	NA	100	5509485	57.347157	5663	5500		blood		2017	United States	USA: St. Louis, Missori	NA	NA	NA	NA		Human, Homo sapiens			Infection
411	573.18498	Klebsiella pneumoniae strain WUSM_KP_95		573	WGS	WUSM_KP_95	NA						NA	2018-06-06T00:00:00Z		PRJNA473122	SAMN09266896	GCA_003195315.1		QIVF01000000		Washington University		Illumina NextSeq	65.32169811x	SPAdes v. 3.11.0	NA	NA	104	5597461	56.998165	5830	5660		blood		2017	United States	USA: St. Louis, Missori	NA	NA	NA	NA		Human, Homo sapiens			Infection
412	573.18499	Klebsiella pneumoniae strain WUSM_KP_92		573	WGS	WUSM_KP_92	NA			MLST.Klebsiella_pneumoniae.1427			NA	2018-06-06T00:00:00Z		PRJNA473122	SAMN09266893	GCA_003195325.1		QIVI01000000		Washington University		Illumina NextSeq	63.3329434x	SPAdes v. 3.11.0	NA	NA	80	5574063	57.15106	5756	5617		Bronch Wash		2017	United States	USA: St. Louis, Missori	NA	NA	NA	NA		Human, Homo sapiens			Infection
413	573.18500	Klebsiella pneumoniae strain WUSM_KP_90		573	WGS	WUSM_KP_90	NA			MLST.Klebsiella_pneumoniae.35			NA	2018-06-06T00:00:00Z		PRJNA473122	SAMN09266891	GCA_003195335.1		QIVK01000000		Washington University		Illumina NextSeq	125.8290943x	SPAdes v. 3.11.0	NA	NA	79	5519019	57.15099	5635	5476		blood		2017	United States	USA: St. Louis, Missori	NA	NA	NA	NA		Human, Homo sapiens			Infection
414	573.18501	Klebsiella pneumoniae strain WUSM_KP_88		573	WGS	WUSM_KP_88	NA			MLST.Klebsiella_pneumoniae.12			NA	2018-06-06T00:00:00Z		PRJNA473122	SAMN09266889	GCA_003195395.1		QIVM01000000		Washington University		Illumina NextSeq	50.33788679x	SPAdes v. 3.11.0	NA	NA	119	5688031	56.98115	5900	5715		blood		2017	United States	USA: St. Louis, Missori	NA	NA	NA	NA		Human, Homo sapiens			Infection
415	573.18502	Klebsiella pneumoniae strain WUSM_KP_85		573	WGS	WUSM_KP_85	NA			MLST.Klebsiella_pneumoniae.37			NA	2018-06-06T00:00:00Z		PRJNA473122	SAMN09266886	GCA_003195415.1		QIVP01000000		Washington University		Illumina NextSeq	56.46777358x	SPAdes v. 3.11.0	NA	NA	50	5255413	57.363426	5381	5251		UR Kidney ASP		2017	United States	USA: St. Louis, Missori	NA	NA	NA	NA		Human, Homo sapiens			Infection
416	573.18503	Klebsiella pneumoniae strain WUSM_KP_80		573	WGS	WUSM_KP_80	NA						NA	2018-06-06T00:00:00Z		PRJNA473122	SAMN09266881	GCA_003195435.1		QIVU01000000		Washington University		Illumina NextSeq	29.74841509x	SPAdes v. 3.11.0	NA	NA	94	5422717	57.27177	5607	5441		blood		2017	United States	USA: St. Louis, Missori	NA	NA	NA	NA		Human, Homo sapiens			Infection
417	573.18504	Klebsiella pneumoniae strain WUSM_KP_70		573	WGS	WUSM_KP_70	NA			MLST.Klebsiella_pneumoniae.16			NA	2018-06-06T00:00:00Z		PRJNA473122	SAMN09266871	GCA_003195535.1		QIWE01000000		Washington University		Illumina NextSeq	49.56490566x	SPAdes v. 3.11.0	NA	NA	98	5648159	57.100304	5868	5693		urine		2017	United States	USA: St. Louis, Missori	NA	NA	NA	NA		Human, Homo sapiens			Infection
418	573.18505	Klebsiella pneumoniae strain WUSM_KP_84		573	WGS	WUSM_KP_84	NA			MLST.Klebsiella_pneumoniae.133			NA	2018-06-06T00:00:00Z		PRJNA473122	SAMN09266885	GCA_003195575.1		QIVQ01000000		Washington University		Illumina NextSeq	55.64713208x	SPAdes v. 3.11.0	NA	NA	98	5448333	57.31353	5520	5364		blood		2017	United States	USA: St. Louis, Missori	NA	NA	NA	NA		Human, Homo sapiens			Infection
419	573.18506	Klebsiella pneumoniae strain WUSM_KP_83		573	WGS	WUSM_KP_83	NA			MLST.Klebsiella_pneumoniae.20			NA	2018-06-06T00:00:00Z		PRJNA473122	SAMN09266884	GCA_003195615.1		QIVR01000000		Washington University		Illumina NextSeq	48.61381132x	SPAdes v. 3.11.0	NA	NA	72	5576502	57.006542	5736	5538		blood		2017	United States	USA: St. Louis, Missori	NA	NA	NA	NA		Human, Homo sapiens			Infection
420	573.18507	Klebsiella pneumoniae strain WUSM_KP_76		573	WGS	WUSM_KP_76	NA			MLST.Klebsiella_pneumoniae.551			NA	2018-06-06T00:00:00Z		PRJNA473122	SAMN09266877	GCA_003195655.1		QIVY01000000		Washington University		Illumina NextSeq	42.02283019x	SPAdes v. 3.11.0	NA	NA	85	5406241	57.187885	5507	5379		UR CATH		2017	United States	USA: St. Louis, Missori	NA	NA	NA	NA		Human, Homo sapiens			Infection
421	573.18508	Klebsiella pneumoniae strain WUSM_KP_75		573	WGS	WUSM_KP_75	NA			MLST.Klebsiella_pneumoniae.664			NA	2018-06-06T00:00:00Z		PRJNA473122	SAMN09266876	GCA_003195675.1		QIVZ01000000		Washington University		Illumina NextSeq	85.71622642x	SPAdes v. 3.11.0	NA	NA	132	5860396	56.67453	6222	5951		urine		2017	United States	USA: St. Louis, Missori	NA	NA	NA	NA		Human, Homo sapiens			Infection
422	573.18509	Klebsiella pneumoniae strain WUSM_KP_73		573	WGS	WUSM_KP_73	NA			MLST.Klebsiella_pneumoniae.25			NA	2018-06-06T00:00:00Z		PRJNA473122	SAMN09266874	GCA_003195685.1		QIWB01000000		Washington University		Illumina NextSeq	24.04232075x	SPAdes v. 3.11.0	NA	NA	78	5557078	57.170334	5720	5569		urine		2017	United States	USA: St. Louis, Missori	NA	NA	NA	NA		Human, Homo sapiens			Infection
423	573.18510	Klebsiella pneumoniae strain WUSM_KP_72		573	WGS	WUSM_KP_72	NA						NA	2018-06-06T00:00:00Z		PRJNA473122	SAMN09266873	GCA_003195695.1		QIWC01000000		Washington University		Illumina NextSeq	69.4825283x	SPAdes v. 3.11.0	NA	NA	94	5493270	57.196823	5706	5547		Urine Cath		2017	United States	USA: St. Louis, Missori	NA	NA	NA	NA		Human, Homo sapiens			Infection
424	573.18511	Klebsiella pneumoniae strain WUSM_KP_71		573	WGS	WUSM_KP_71	NA			MLST.Klebsiella_pneumoniae.788			NA	2018-06-06T00:00:00Z		PRJNA473122	SAMN09266872	GCA_003195735.1		QIWD01000000		Washington University		Illumina NextSeq	45.08464151x	SPAdes v. 3.11.0	NA	NA	77	5523542	57.153	5644	5505		Urine Ileal LP		2017	United States	USA: St. Louis, Missori	NA	NA	NA	NA		Human, Homo sapiens			Infection
425	573.18512	Klebsiella pneumoniae strain WUSM_KP_68		573	WGS	WUSM_KP_68	NA						NA	2018-06-06T00:00:00Z		PRJNA473122	SAMN09266869	GCA_003195755.1		QIWG01000000		Washington University		Illumina NextSeq	21.24377358x	SPAdes v. 3.11.0	NA	NA	63	5608376	57.058105	5720	5564		urine		2017	United States	USA: St. Louis, Missori	NA	NA	NA	NA		Human, Homo sapiens			Infection
426	573.18513	Klebsiella pneumoniae strain WUSM_KP_67		573	WGS	WUSM_KP_67	NA			MLST.Klebsiella_pneumoniae.2217			NA	2018-06-06T00:00:00Z		PRJNA473122	SAMN09266868	GCA_003195775.1		QIWH01000000		Washington University		Illumina NextSeq	99.03162264x	SPAdes v. 3.11.0	NA	NA	64	5359275	57.425453	5408	5289		Urine CVS		2017	United States	USA: St. Louis, Missori	NA	NA	NA	NA		Human, Homo sapiens			Infection
427	573.18514	Klebsiella pneumoniae strain WUSM_KP_66		573	WGS	WUSM_KP_66	NA			MLST.Klebsiella_pneumoniae.478			NA	2018-06-06T00:00:00Z		PRJNA473122	SAMN09266867	GCA_003195795.1		QIWI01000000		Washington University		Illumina NextSeq	60.95358491x	SPAdes v. 3.11.0	NA	NA	112	5572989	57.122856	5828	5672		Urine Kidney ASP		2017	United States	USA: St. Louis, Missori	NA	NA	NA	NA		Human, Homo sapiens			Infection
428	573.18515	Klebsiella pneumoniae strain WUSM_KP_65		573	WGS	WUSM_KP_65	NA			MLST.Klebsiella_pneumoniae.15			NA	2018-06-06T00:00:00Z		PRJNA473122	SAMN09266866	GCA_003195815.1		QIWJ01000000		Washington University		Illumina NextSeq	63.00671698x	SPAdes v. 3.11.0	NA	NA	117	5569524	57.0522	5694	5563		urine		2017	United States	USA: St. Louis, Missori	NA	NA	NA	NA		Human, Homo sapiens			Infection
429	573.18516	Klebsiella pneumoniae strain WUSM_KP_64		573	WGS	WUSM_KP_64	NA						NA	2018-06-06T00:00:00Z		PRJNA473122	SAMN09266865	GCA_003195835.1		QIWK01000000		Washington University		Illumina NextSeq	27.89415094x	SPAdes v. 3.11.0	NA	NA	190	6020586	56.783478	6397	6203		Urine Blad		2017	United States	USA: St. Louis, Missori	NA	NA	NA	NA		Human, Homo sapiens			Infection
430	573.18517	Klebsiella pneumoniae strain WUSM_KP_57		573	WGS	WUSM_KP_57	NA			MLST.Klebsiella_pneumoniae.11			NA	2018-06-06T00:00:00Z		PRJNA473122	SAMN09266858	GCA_003195875.1		QIWR01000000		Washington University		Illumina NextSeq	52.53649057x	SPAdes v. 3.11.0	NA	NA	107	5467078	57.369804	5707	5580		urine		2017	United States	USA: St. Louis, Missori	NA	NA	NA	NA		Human, Homo sapiens			Infection
431	573.18518	Klebsiella pneumoniae strain WUSM_KP_59		573	WGS	WUSM_KP_59	NA			MLST.Klebsiella_pneumoniae.258			NA	2018-06-06T00:00:00Z		PRJNA473122	SAMN09266860	GCA_003195855.1		QIWP01000000		Washington University		Illumina NextSeq	52.55045283x	SPAdes v. 3.11.0	NA	NA	109	5590373	57.203876	5751	5618		Urine Cath		2017	United States	USA: St. Louis, Missori	NA	NA	NA	NA		Human, Homo sapiens			Infection
432	573.18519	Klebsiella pneumoniae strain WUSM_KP_63		573	WGS	WUSM_KP_63	NA			MLST.Klebsiella_pneumoniae.258			NA	2018-06-06T00:00:00Z		PRJNA473122	SAMN09266864	GCA_003195895.1		QIWL01000000		Washington University		Illumina NextSeq	57.56086792x	SPAdes v. 3.11.0	NA	NA	181	5842405	57.022697	6153	5960		urine		2017	United States	USA: St. Louis, Missori	NA	NA	NA	NA		Human, Homo sapiens			Infection
433	573.18520	Klebsiella pneumoniae strain WUSM_KP_56		573	WGS	WUSM_KP_56	NA						NA	2018-06-06T00:00:00Z		PRJNA473122	SAMN09266857	GCA_003195915.1		QIWS01000000		Washington University		Illumina NextSeq	44.00011321x	SPAdes v. 3.11.0	NA	NA	180	5862789	56.99616	6168	5982		urine		2017	United States	USA: St. Louis, Missori	NA	NA	NA	NA		Human, Homo sapiens			Infection
434	573.18521	Klebsiella pneumoniae strain WUSM_KP_20		573	WGS	WUSM_KP_20	NA			MLST.Klebsiella_pneumoniae.27			NA	2018-06-06T00:00:00Z		PRJNA473122	SAMN09266821	GCA_003196295.1		QIYC01000000		Washington University		Illumina NextSeq	85.46932075x	SPAdes v. 3.11.0	NA	NA	192	5472904	57.230843	5774	5635		abscess, pelvic		2017	United States	USA: St. Louis, Missori	NA	NA	NA	NA		Human, Homo sapiens			Infection
435	573.18522	Klebsiella pneumoniae strain WUSM_KP_112		573	WGS	WUSM_KP_112	NA			MLST.Klebsiella_pneumoniae.1333			NA	2018-06-06T00:00:00Z		PRJNA473122	SAMN09266913	GCA_003196515.1		QIUO01000000		Washington University		Illumina NextSeq	78.36249057x	SPAdes v. 3.11.0	NA	NA	38	5233772	57.657803	5230	5117		blood		2017	United States	USA: St. Louis, Missori	NA	NA	NA	NA		Human, Homo sapiens			Infection
436	573.18523	Klebsiella pneumoniae strain WUSM_KP_110		573	WGS	WUSM_KP_110	NA			MLST.Klebsiella_pneumoniae.551			NA	2018-06-06T00:00:00Z		PRJNA473122	SAMN09266911	GCA_003196535.1		QIUQ01000000		Washington University		Illumina NextSeq	71.196x	SPAdes v. 3.11.0	NA	NA	81	5428401	57.25432	5504	5383		blood		2017	United States	USA: St. Louis, Missori	NA	NA	NA	NA		Human, Homo sapiens			Infection
437	573.18524	Klebsiella pneumoniae strain WUSM_KP_107		573	WGS	WUSM_KP_107	NA			MLST.Klebsiella_pneumoniae.70			NA	2018-06-06T00:00:00Z		PRJNA473122	SAMN09266908	GCA_003196555.1		QIUT01000000		Washington University		Illumina NextSeq	33.5025283x	SPAdes v. 3.11.0	NA	NA	149	5859028	56.55941	6198	5988		blood		2017	United States	USA: St. Louis, Missori	NA	NA	NA	NA		Human, Homo sapiens			Infection
438	573.18525	Klebsiella pneumoniae strain WUSM_KP_106		573	WGS	WUSM_KP_106	NA			MLST.Klebsiella_pneumoniae.37			NA	2018-06-06T00:00:00Z		PRJNA473122	SAMN09266907	GCA_003196575.1		QIUU01000000		Washington University		Illumina NextSeq	22.91124528x	SPAdes v. 3.11.0	NA	NA	66	5284187	57.38372	5426	5295		blood		2017	United States	USA: St. Louis, Missori	NA	NA	NA	NA		Human, Homo sapiens			Infection
439	573.18526	Klebsiella pneumoniae strain WUSM_KP_105		573	WGS	WUSM_KP_105	NA			MLST.Klebsiella_pneumoniae.35			NA	2018-06-06T00:00:00Z		PRJNA473122	SAMN09266906	GCA_003196595.1		QIUV01000000		Washington University		Illumina NextSeq	32.66445283x	SPAdes v. 3.11.0	NA	NA	73	5517588	57.150455	5643	5474		blood		2017	United States	USA: St. Louis, Missori	NA	NA	NA	NA		Human, Homo sapiens			Infection
440	573.18527	Klebsiella pneumoniae strain WUSM_KP_101		573	WGS	WUSM_KP_101	NA			MLST.Klebsiella_pneumoniae.11			NA	2018-06-06T00:00:00Z		PRJNA473122	SAMN09266902	GCA_003196615.1		QIUZ01000000		Washington University		Illumina NextSeq	24.25554717x	SPAdes v. 3.11.0	NA	NA	99	5454636	57.38659	5656	5521		blood		2017	United States	USA: St. Louis, Missori	NA	NA	NA	NA		Human, Homo sapiens			Infection
441	573.18528	Klebsiella pneumoniae strain WUSM_KP_98		573	WGS	WUSM_KP_98	NA			MLST.Klebsiella_pneumoniae.20			NA	2018-06-06T00:00:00Z		PRJNA473122	SAMN09266899	GCA_003196655.1		QIVC01000000		Washington University		Illumina NextSeq	32.39230189x	SPAdes v. 3.11.0	NA	NA	71	5378966	57.448048	5486	5345		blood		2017	United States	USA: St. Louis, Missori	NA	NA	NA	NA		Human, Homo sapiens			Infection
442	573.18529	Klebsiella pneumoniae strain WUSM_KP_96		573	WGS	WUSM_KP_96	NA			MLST.Klebsiella_pneumoniae.433			NA	2018-06-06T00:00:00Z		PRJNA473122	SAMN09266897	GCA_003196695.1		QIVE01000000		Washington University		Illumina NextSeq	146.7251321x	SPAdes v. 3.11.0	NA	NA	68	5341461	57.35266	5409	5289		blood		2017	United States	USA: St. Louis, Missori	NA	NA	NA	NA		Human, Homo sapiens			Infection
443	573.18530	Klebsiella pneumoniae strain WUSM_KP_94		573	WGS	WUSM_KP_94	NA			MLST.Klebsiella_pneumoniae.11			NA	2018-06-06T00:00:00Z		PRJNA473122	SAMN09266895	GCA_003196715.1		QIVG01000000		Washington University		Illumina NextSeq	70.90203774x	SPAdes v. 3.11.0	NA	NA	83	5452070	57.388992	5634	5509		blood		2017	United States	USA: St. Louis, Missori	NA	NA	NA	NA		Human, Homo sapiens			Infection
444	573.18531	Klebsiella pneumoniae strain WUSM_KP_93		573	WGS	WUSM_KP_93	NA			MLST.Klebsiella_pneumoniae.2648			NA	2018-06-06T00:00:00Z		PRJNA473122	SAMN09266894	GCA_003196775.1		QIVH01000000		Washington University		Illumina NextSeq	76.45128302x	SPAdes v. 3.11.0	NA	NA	64	5400352	57.351482	5531	5391		bile		2017	United States	USA: St. Louis, Missori	NA	NA	NA	NA		Human, Homo sapiens			Infection
445	573.18532	Klebsiella pneumoniae strain WUSM_KP_91		573	WGS	WUSM_KP_91	NA			MLST.Klebsiella_pneumoniae.2171			NA	2018-06-06T00:00:00Z		PRJNA473122	SAMN09266892	GCA_003196795.1		QIVJ01000000		Washington University		Illumina NextSeq	65.63569811x	SPAdes v. 3.11.0	NA	NA	45	5457878	57.2624	5527	5378		urine		2017	United States	USA: St. Louis, Missori	NA	NA	NA	NA		Human, Homo sapiens			Infection
446	573.18533	Klebsiella pneumoniae strain WUSM_KP_86		573	WGS	WUSM_KP_86	NA			MLST.Klebsiella_pneumoniae.116			NA	2018-06-06T00:00:00Z		PRJNA473122	SAMN09266887	GCA_003196815.1		QIVO01000000		Washington University		Illumina NextSeq	58.23660377x	SPAdes v. 3.11.0	NA	NA	48	5210680	57.659824	5216	5120		UR ILEAL LP		2017	United States	USA: St. Louis, Missori	NA	NA	NA	NA		Human, Homo sapiens			Infection
447	573.18534	Klebsiella pneumoniae strain WUSM_KP_81		573	WGS	WUSM_KP_81	NA						NA	2018-06-06T00:00:00Z		PRJNA473122	SAMN09266882	GCA_003196835.1		QIVT01000000		Washington University		Illumina NextSeq	33.1729434x	SPAdes v. 3.11.0	NA	NA	42	5107925	57.617977	5090	4997		UR CATH		2017	United States	USA: St. Louis, Missori	NA	NA	NA	NA		Human, Homo sapiens			Infection
448	573.18535	Klebsiella pneumoniae strain WUSM_KP_78		573	WGS	WUSM_KP_78	NA						NA	2018-06-06T00:00:00Z		PRJNA473122	SAMN09266879	GCA_003196855.1		QIVW01000000		Washington University		Illumina NextSeq	48.21879245x	SPAdes v. 3.11.0	NA	NA	71	5671875	57.012627	5795	5619		urine		2017	United States	USA: St. Louis, Missori	NA	NA	NA	NA		Human, Homo sapiens			Infection
449	573.18536	Klebsiella pneumoniae strain WUSM_KP_77		573	WGS	WUSM_KP_77	NA			MLST.Klebsiella_pneumoniae.252			NA	2018-06-06T00:00:00Z		PRJNA473122	SAMN09266878	GCA_003196875.1		QIVX01000000		Washington University		Illumina NextSeq	41.95509434x	SPAdes v. 3.11.0	NA	NA	227	5665023	56.993908	6005	5823		Trach Asp		2017	United States	USA: St. Louis, Missori	NA	NA	NA	NA		Human, Homo sapiens			Infection
450	573.18537	Klebsiella pneumoniae strain WUSM_KP_60		573	WGS	WUSM_KP_60	NA			MLST.Klebsiella_pneumoniae.307			NA	2018-06-06T00:00:00Z		PRJNA473122	SAMN09266861	GCA_003196915.1		QIWO01000000		Washington University		Illumina NextSeq	90.7970566x	SPAdes v. 3.11.0	NA	NA	65	5367073	57.348297	5431	5311		urine		2017	United States	USA: St. Louis, Missori	NA	NA	NA	NA		Human, Homo sapiens			Infection
451	573.18538	Klebsiella pneumoniae strain WUSM_KP_62		573	WGS	WUSM_KP_62	NA			MLST.Klebsiella_pneumoniae.405			NA	2018-06-06T00:00:00Z		PRJNA473122	SAMN09266863	GCA_003196895.1		QIWM01000000		Washington University		Illumina NextSeq	47.68909434x	SPAdes v. 3.11.0	NA	NA	69	5465138	57.20399	5532	5377		urine		2017	United States	USA: St. Louis, Missori	NA	NA	NA	NA		Human, Homo sapiens			Infection
452	573.18539	Klebsiella pneumoniae strain WUSM_KP_58		573	WGS	WUSM_KP_58	NA			MLST.Klebsiella_pneumoniae.551			NA	2018-06-06T00:00:00Z		PRJNA473122	SAMN09266859	GCA_003196935.1		QIWQ01000000		Washington University		Illumina NextSeq	43.54188679x	SPAdes v. 3.11.0	NA	NA	84	5372776	57.26496	5450	5327		Abdominal Wound		2017	United States	USA: St. Louis, Missori	NA	NA	NA	NA		Human, Homo sapiens			Infection
453	573.18540	Klebsiella pneumoniae strain WUSM_KP_40		573	WGS	WUSM_KP_40	NA			MLST.Klebsiella_pneumoniae.1451			NA	2018-06-06T00:00:00Z		PRJNA473122	SAMN09266841	GCA_003197035.1		QIXI01000000		Washington University		Illumina NextSeq	45.24683019x	SPAdes v. 3.11.0	NA	NA	95	5591348	57.274525	5767	5602		urine		2017	United States	USA: St. Louis, Missori	NA	NA	NA	NA		Human, Homo sapiens			Infection
454	573.18582	Klebsiella pneumoniae strain WUSM_KP_79		573	WGS	WUSM_KP_79	NA			MLST.Klebsiella_pneumoniae.1689			NA	2018-06-19T00:00:00Z		PRJNA473122	SAMN09266880	GCA_003253855.1		QIVV01000000		Washington University		Illumina NextSeq	30.52671698x	SPAdes v. 3.11.0	NA	NA	54	5247212	57.58353	5278	5182		urine		2017	United States	USA: St. Louis, Missori	NA	NA	NA	NA		Human, Homo sapiens			Infection
455	573.18583	Klebsiella pneumoniae strain WUSM_KP_74		573	WGS	WUSM_KP_74	NA			MLST.Klebsiella_pneumoniae.405			NA	2018-06-19T00:00:00Z		PRJNA473122	SAMN09266875	GCA_003253875.1		QIWA01000000		Washington University		Illumina NextSeq	82.792x	SPAdes v. 3.11.0	NA	NA	64	5452633	57.28981	5559	5420		urine		2017	United States	USA: St. Louis, Missori	NA	NA	NA	NA		Human, Homo sapiens			Infection
456	573.18585	Klebsiella pneumoniae strain WUSM_KP_69		573	WGS	WUSM_KP_69	NA			MLST.Klebsiella_pneumoniae.983			NA	2018-06-19T00:00:00Z		PRJNA473122	SAMN09266870	GCA_003255785.1		QIWF01000000		Washington University		Illumina NextSeq	21.20584906x	SPAdes v. 3.11.0	NA	NA	239	5286788	57.430714	5556	5381		Urine Cath		2017	United States	USA: St. Louis, Missori	NA	NA	NA	NA		Human, Homo sapiens			Infection
457	573.24298	Klebsiella pneumoniae strain 400		573	WGS	400	NA			MLST.Klebsiella_pneumoniae.38			NA			PRJNA278886	SAMN07332513		SRR5810501								NA	NA	250	5701107	57.187244	5702	NA		urine		2017	United States	USA:Boston	NA	NA	NA	NA		Human, Homo sapiens	female	52
458	573.29541	Klebsiella pneumoniae strain 2471		573	WGS	2471	NA			MLST.Klebsiella_pneumoniae.15			NA	2020-01-20T00:00:00Z		PRJNA600702	SAMN13829973	GCA_009907005.1		JAAATD010000001,JAAATD010000010,JAAATD010000100,JAAATD010000101,JAAATD010000102,JAAATD010000103,JAAATD010000104		Austrian Agency for Health and Food Safety		Illumina MiSeq	94x	Velvet v. 1.1.04	NA	NA	185	5275943	57.311745	5217	5014		urine		2015		Nigeria	NA	NA	NA	NA		Human, Homo sapiens			Urinary tract infection 17
459	573.29542	Klebsiella pneumoniae strain C01		573	WGS	C01	NA			MLST.Klebsiella_pneumoniae.1552			NA	2020-01-20T00:00:00Z		PRJNA600702	SAMN13829970	GCA_009907095.1		JAAATF010000001,JAAATF010000010,JAAATF010000100,JAAATF010000101,JAAATF010000102,JAAATF010000103,JAAATF010000104		Austrian Agency for Health and Food Safety		Illumina MiSeq	77x	Velvet v. 1.1.04	NA	NA	279	5520021	57.146305	5540	5281		HVS		2015		Nigeria	NA	NA	NA	NA		Human, Homo sapiens			Urinary tract infection 14
460	573.29543	Klebsiella pneumoniae strain 1337LF		573	WGS	1337LF	NA			MLST.Klebsiella_pneumoniae.11			NA	2020-01-20T00:00:00Z		PRJNA600702	SAMN13829957	GCA_009907115.1		JAAASZ010000001,JAAASZ010000010,JAAASZ010000100,JAAASZ010000101,JAAASZ010000102,JAAASZ010000103,JAAASZ010000104		Austrian Agency for Health and Food Safety		Illumina MiSeq	76x	Velvet v. 1.1.04	NA	NA	500	6050202	56.34511	6554	6127		urine		2015		Nigeria	NA	NA	NA	NA		Human, Homo sapiens			Urinary tract infection 7
461	573.29544	Klebsiella pneumoniae strain 852K		573	WGS	852K	NA			MLST.Klebsiella_pneumoniae.15			NA	2020-01-20T00:00:00Z		PRJNA600702	SAMN13829960	GCA_009907125.1		JAAASX010000001,JAAASX010000010,JAAASX010000100,JAAASX010000101,JAAASX010000102,JAAASX010000103,JAAASX010000104		Austrian Agency for Health and Food Safety		Illumina MiSeq	110x	Velvet v. 1.1.04	NA	NA	206	5871114	56.530106	6002	5662		urine		2015		Nigeria	NA	NA	NA	NA		Human, Homo sapiens			Urinary tract infection 9
462	573.29545	Klebsiella pneumoniae strain 2840		573	WGS	2840	NA			MLST.Klebsiella_pneumoniae.13			NA	2020-01-20T00:00:00Z		PRJNA600702	SAMN13829954	GCA_009907185.1		JAAASY010000001,JAAASY010000010,JAAASY010000100,JAAASY010000101,JAAASY010000102,JAAASY010000103,JAAASY010000104		Austrian Agency for Health and Food Safety		Illumina MiSeq	134x	Velvet v. 1.1.04	NA	NA	146	5607401	57.04814	5627	5334		urine		2015		Nigeria	NA	NA	NA	NA		Human, Homo sapiens			Urinary tract infection 5
463	573.29546	Klebsiella pneumoniae strain 4502		573	WGS	4502	NA			MLST.Klebsiella_pneumoniae.392			NA	2020-01-20T00:00:00Z		PRJNA600702	SAMN13829950	GCA_009907225.1		JAAASU010000001,JAAASU010000010,JAAASU010000100,JAAASU010000101,JAAASU010000102,JAAASU010000103,JAAASU010000104		Austrian Agency for Health and Food Safety		Illumina MiSeq	75x	Velvet v. 1.1.04	NA	NA	347	5761713	56.68833	6040	5671		Wound swab		2015		Nigeria	NA	NA	NA	NA		Human, Homo sapiens			Wound infection 1
464	573.29547	Klebsiella pneumoniae strain 852		573	WGS	852	NA			MLST.Klebsiella_pneumoniae.15			NA	2020-01-20T00:00:00Z		PRJNA600702	SAMN13829959	GCA_009907205.1		JAAASW010000001,JAAASW010000010,JAAASW010000100,JAAASW010000101,JAAASW010000102,JAAASW010000103,JAAASW010000104		Austrian Agency for Health and Food Safety		Illumina MiSeq	88x	Velvet v. 1.1.04	NA	NA	347	5867932	56.543087	5987	5671		urine		2015		Nigeria	NA	NA	NA	NA		Human, Homo sapiens			Urinary tract infection 8
465	573.29548	Klebsiella pneumoniae strain 872		573	WGS	872	NA			MLST.Klebsiella_pneumoniae.340			NA	2020-01-20T00:00:00Z		PRJNA600702	SAMN13829961	GCA_009907235.1		JAAASV010000001,JAAASV010000010,JAAASV010000100,JAAASV010000101,JAAASV010000102,JAAASV010000103,JAAASV010000104		Austrian Agency for Health and Food Safety		Illumina MiSeq	106x	Velvet v. 1.1.04	NA	NA	239	5281430	57.42695	5288	5095		ECS		2015		Nigeria	NA	NA	NA	NA		Human, Homo sapiens			N/C
466	573.29549	Klebsiella pneumoniae strain Y3		573	WGS	Y3	NA			MLST.Klebsiella_pneumoniae.48			NA	2020-01-20T00:00:00Z		PRJNA600702	SAMN13829967	GCA_009907245.1		JAAASQ010000001,JAAASQ010000010,JAAASQ010000100,JAAASQ010000101,JAAASQ010000102,JAAASQ010000103,JAAASQ010000104		Austrian Agency for Health and Food Safety		Illumina MiSeq	96x	Velvet v. 1.1.04	NA	NA	185	5501319	57.31549	5513	5277		N/C		2015		Nigeria	NA	NA	NA	NA		Human, Homo sapiens			N/C 2
467	573.29550	Klebsiella pneumoniae strain 2822		573	WGS	2822	NA			MLST.Klebsiella_pneumoniae.15			NA	2020-01-20T00:00:00Z		PRJNA600702	SAMN13829955	GCA_009907285.1		JAAAST010000001,JAAAST010000010,JAAAST010000100,JAAAST010000101,JAAAST010000102,JAAAST010000103,JAAAST010000104		Austrian Agency for Health and Food Safety		Illumina MiSeq	108x	Velvet v. 1.1.04	NA	NA	233	5398707	57.302147	5330	5114		Wound swab		2015		Nigeria	NA	NA	NA	NA		Human, Homo sapiens			Wound infection 2
468	573.29551	Klebsiella pneumoniae strain UI		573	WGS	UI	NA			MLST.Klebsiella_pneumoniae.17			NA	2020-01-20T00:00:00Z		PRJNA600702	SAMN13829969	GCA_009907325.1		JAAATE010000001,JAAATE010000010,JAAATE010000100,JAAATE010000101,JAAATE010000102,JAAATE010000103,JAAATE010000104		Austrian Agency for Health and Food Safety		Illumina MiSeq	77x	Velvet v. 1.1.04	NA	NA	248	5395809	57.420063	5419	5214		urine		2015		Nigeria	NA	NA	NA	NA		Human, Homo sapiens			Urinary tract infection 13
469	573.29552	Klebsiella pneumoniae strain 157		573	WGS	157	NA			MLST.Klebsiella_pneumoniae.14			NA	2020-01-20T00:00:00Z		PRJNA600702	SAMN13829948	GCA_009907335.1		JAAASS010000001,JAAASS010000010,JAAASS010000100,JAAASS010000101,JAAASS010000102,JAAASS010000103,JAAASS010000104		Austrian Agency for Health and Food Safety		Illumina MiSeq	115x	Velvet v. 1.1.04	NA	NA	141	5448317	57.316746	5405	5170		blood		2015		Nigeria	NA	NA	NA	NA		Human, Homo sapiens			Blood infection 1
470	573.29553	Klebsiella pneumoniae strain A3		573	WGS	A3	NA			MLST.Klebsiella_pneumoniae.307			NA	2020-01-20T00:00:00Z		PRJNA600702	SAMN13829964	GCA_009907295.1		JAAATB010000001,JAAATB010000010,JAAATB010000100,JAAATB010000101,JAAATB010000102,JAAATB010000103,JAAATB010000104		Austrian Agency for Health and Food Safety		Illumina MiSeq	132x	Velvet v. 1.1.04	NA	NA	151	5586472	57.184982	5606	5351		Wound swab		2015		Nigeria	NA	NA	NA	NA		Human, Homo sapiens			Wound infection 4
471	573.29554	Klebsiella pneumoniae strain C8		573	WGS	C8	NA			MLST.Klebsiella_pneumoniae.15			NA	2020-01-20T00:00:00Z		PRJNA600702	SAMN13829971	GCA_009907395.1		JAAATC010000001,JAAATC010000010,JAAATC010000100,JAAATC010000101,JAAATC010000102,JAAATC010000103,JAAATC010000104		Austrian Agency for Health and Food Safety		Illumina MiSeq	95x	Velvet v. 1.1.04	NA	NA	199	5507790	57.208008	5508	5269		urine		2015		Nigeria	NA	NA	NA	NA		Human, Homo sapiens			Urinary tract infection 15
472	573.29555	Klebsiella pneumoniae strain 1643k		573	WGS	1643k	NA			MLST.Klebsiella_pneumoniae.307			NA	2020-01-20T00:00:00Z		PRJNA600702	SAMN13829972	GCA_009907575.1		JAAATH010000001,JAAATH010000010,JAAATH010000100,JAAATH010000101,JAAATH010000102,JAAATH010000103,JAAATH010000104		Austrian Agency for Health and Food Safety		Illumina MiSeq	77x	Velvet v. 1.1.07	NA	NA	168	5504987	57.224113	5507	5257		urine		2015		Nigeria	NA	NA	NA	NA		Human, Homo sapiens			Urinary tract infection 16
473	573.29556	Klebsiella pneumoniae strain C2		573	WGS	C2	NA			MLST.Klebsiella_pneumoniae.15			NA	2020-01-20T00:00:00Z		PRJNA600702	SAMN13829965	GCA_009907605.1		JAAATA010000001,JAAATA010000010,JAAATA010000100,JAAATA010000101,JAAATA010000102,JAAATA010000103,JAAATA010000104		Austrian Agency for Health and Food Safety		Illumina MiSeq	101x	Velvet v. 1.1.04	NA	NA	226	5493370	57.253963	5519	5279		urine		2015		Nigeria	NA	NA	NA	NA		Human, Homo sapiens			Urinary tract infection 11
474	573.29557	Klebsiella pneumoniae strain R2		573	WGS	R2	NA			MLST.Klebsiella_pneumoniae.340			NA	2020-01-20T00:00:00Z		PRJNA600702	SAMN13829966	GCA_009907615.1		JAAATG010000001,JAAATG010000010,JAAATG010000100,JAAATG010000101,JAAATG010000102,JAAATG010000103,JAAATG010000104		Austrian Agency for Health and Food Safety		Illumina MiSeq	92x	Velvet v. 1.1.04	NA	NA	288	5464667	57.307735	5480	5263		N/C		2015		Nigeria	NA	NA	NA	NA		Human, Homo sapiens			N/C 1
475	573.29558	Klebsiella pneumoniae strain 1628		573	WGS	1628	NA			MLST.Klebsiella_pneumoniae.14			NA	2020-01-20T00:00:00Z		PRJNA600702	SAMN13829956	GCA_009907665.1		JAAASK010000001,JAAASK010000010,JAAASK010000100,JAAASK010000101,JAAASK010000102,JAAASK010000103,JAAASK010000104		Austrian Agency for Health and Food Safety		Illumina MiSeq	108x	Velvet v. 1.1.04	NA	NA	116	5449145	57.32382	5349	5144		urine		2015		Nigeria	NA	NA	NA	NA		Human, Homo sapiens			Urinary tract infection 6
476	573.29559	Klebsiella pneumoniae strain D30-04		573	WGS	D30-04	NA			MLST.Klebsiella_pneumoniae.1552			NA	2020-01-20T00:00:00Z		PRJNA600702	SAMN13829968	GCA_009907625.1		JAAASR010000001,JAAASR010000010,JAAASR010000100,JAAASR010000101,JAAASR010000102,JAAASR010000103,JAAASR010000104		Austrian Agency for Health and Food Safety		Illumina MiSeq	52x	Velvet v. 1.1.04	NA	NA	370	5513045	57.166973	5564	5290		urine		2015		Nigeria	NA	NA	NA	NA		Human, Homo sapiens			Urinary tract infection 12
477	573.29560	Klebsiella pneumoniae strain 4595		573	WGS	4595	NA			MLST.Klebsiella_pneumoniae.35			NA	2020-01-20T00:00:00Z		PRJNA600702	SAMN13829949	GCA_009907675.1		JAAASP010000001,JAAASP010000010,JAAASP010000100,JAAASP010000101,JAAASP010000102,JAAASP010000103,JAAASP010000104		Austrian Agency for Health and Food Safety		Illumina MiSeq	98x	Velvet v. 1.1.04	NA	NA	184	5525895	57.350403	5519	5283		urine		2015		Nigeria	NA	NA	NA	NA		Human, Homo sapiens			Urinary tract infection 1
478	573.29561	Klebsiella pneumoniae strain 3264		573	WGS	3264	NA			MLST.Klebsiella_pneumoniae.307			NA	2020-01-20T00:00:00Z		PRJNA600702	SAMN13829953	GCA_009907705.1		JAAASN010000001,JAAASN010000010,JAAASN010000100,JAAASN010000101,JAAASN010000102,JAAASN010000103,JAAASN010000104		Austrian Agency for Health and Food Safety		Illumina MiSeq	105x	Velvet v. 1.1.04	NA	NA	170	5568299	57.256176	5588	5343		urine		2015		Nigeria	NA	NA	NA	NA		Human, Homo sapiens			Urinary tract infection 4
479	573.29562	Klebsiella pneumoniae strain 263		573	WGS	263	NA			MLST.Klebsiella_pneumoniae.14			NA	2020-01-20T00:00:00Z		PRJNA600702	SAMN13829962	GCA_009907715.1		JAAASO010000001,JAAASO010000010,JAAASO010000100,JAAASO010000101,JAAASO010000102,JAAASO010000103,JAAASO010000104		Austrian Agency for Health and Food Safety		Illumina MiSeq	190x	Velvet v. 1.1.04	NA	NA	133	5446890	57.323097	5366	5138		blood		2015		Nigeria	NA	NA	NA	NA		Human, Homo sapiens			Blood infection 2
480	573.29563	Klebsiella pneumoniae strain 3682		573	WGS	3682	NA			MLST.Klebsiella_pneumoniae.101			NA	2020-01-20T00:00:00Z		PRJNA600702	SAMN13829951	GCA_009907725.1		JAAASM010000001,JAAASM010000010,JAAASM010000100,JAAASM010000101,JAAASM010000102,JAAASM010000103,JAAASM010000104		Austrian Agency for Health and Food Safety		Illumina MiSeq	96x	Velvet v. 1.1.04	NA	NA	246	5712563	56.807705	5846	5516		urine		2015		Nigeria	NA	NA	NA	NA		Human, Homo sapiens			Urinary tract infection 2
481	573.29564	Klebsiella pneumoniae strain 5854		573	WGS	5854	NA			MLST.Klebsiella_pneumoniae.307			NA	2020-01-20T00:00:00Z		PRJNA600702	SAMN13829963	GCA_009907765.1		JAAASJ010000001,JAAASJ010000010,JAAASJ010000100,JAAASJ010000101,JAAASJ010000102,JAAASJ010000103,JAAASJ010000104		Austrian Agency for Health and Food Safety		Illumina MiSeq	114x	Velvet v. 1.1.04	NA	NA	179	5540580	57.22363	5515	5288		urine		2015		Nigeria	NA	NA	NA	NA		Human, Homo sapiens			Urinary tract infection 10
482	573.29565	Klebsiella pneumoniae strain 3600		573	WGS	3600	NA			MLST.Klebsiella_pneumoniae.789			NA	2020-01-20T00:00:00Z		PRJNA600702	SAMN13829952	GCA_009907775.1		JAAASL010000001,JAAASL010000010,JAAASL010000100,JAAASL010000101,JAAASL010000102,JAAASL010000103,JAAASL010000104		Austrian Agency for Health and Food Safety		Illumina MiSeq	110x	Velvet v. 1.1.04	NA	NA	181	5509592	57.196594	5530	5277		urine		2015		Nigeria	NA	NA	NA	NA		Human, Homo sapiens			Urinary tract infection 3
483	573.29566	Klebsiella pneumoniae strain 1337		573	WGS	1337	NA			MLST.Klebsiella_pneumoniae.14			NA	2020-01-20T00:00:00Z		PRJNA600702	SAMN13829958	GCA_009907835.1		JAAASI010000001,JAAASI010000010,JAAASI010000100,JAAASI010000101,JAAASI010000102,JAAASI010000103,JAAASI010000104		Austrian Agency for Health and Food Safety		Illumina MiSeq	70x	Velvet v. 1.1.04	NA	NA	176	5449011	57.317318	5376	5159		Wound swab		2015		Nigeria	NA	NA	NA	NA		Human, Homo sapiens			Wound infection 3
484	57706.19	Citrobacter braakii strain FDAARGOS_253		57706	Complete		NA					FDA:FDAARGOS_253	NA	2017-03-29T00:00:00Z		PRJNA231221	SAMN04875579			CP020448		US Food and Drug Administration		PacBio	18.43x	CA v. 8.2	1	NA	1	5244065	52.03	5089	4912		Blood		24-Oct-2014	United States	USA:DC	NA	NA	NA	NA		Human, Homo sapiens	male	59Y	Infection with Citrobacter braakii
485	57706.21	Citrobacter braakii strain FDAARGOS_290		57706	Complete		NA			MLST.Citrobacter_freundii.225		FDA:FDAARGOS_290	NA	2017-06-27T00:00:00Z		PRJNA231221	SAMN06173303			CP022049		US Food and Drug Administration		PacBio	26.43x	CA v. 8.2	1	NA	1	4834614	52.19	4773	4621		Blood		21-May-2014	United States	USA:DC	NA	NA	NA	NA		Human, Homo sapiens
486	57706.61	Citrobacter braakii strain 4928STDY7071491		57706	WGS	4928STDY7071491	NA						NA	2019-07-08T00:00:00Z		PRJEB22252	SAMEA104567598	GCA_902160855.1		CABGPK010000001,CABGPK010000002,CABGPK010000003,CABGPK010000004,CABGPK010000005,CABGPK010000006,CABGPK010000007		SC					NA	NA	61	4920456	52.043915	4776	NA		faecal	derived bacterial genome collection provides the basis to improve the taxonomic classification resolution of metagenomic analysis, and to allow subsequent in vitro and in vivo experiments on host physiology and gut colonisation process	2018		United Kingdom	NA	NA	NA	NA		Human, Homo sapiens
487	57706.62	Citrobacter braakii strain 4928STDY7071493		57706	WGS	4928STDY7071493	NA						NA	2019-07-08T00:00:00Z		PRJEB22252	SAMEA104567600	GCA_902160915.1		CABGPR010000001,CABGPR010000002,CABGPR010000003,CABGPR010000004,CABGPR010000005,CABGPR010000006,CABGPR010000007		SC					NA	NA	59	4920980	52.043365	4778	NA		faecal	derived bacterial genome collection provides the basis to improve the taxonomic classification resolution of metagenomic analysis, and to allow subsequent in vitro and in vivo experiments on host physiology and gut colonisation process	2018		United Kingdom	NA	NA	NA	NA		Human, Homo sapiens
488	57706.63	Citrobacter braakii strain 4928STDY7071494		57706	WGS	4928STDY7071494	NA						NA	2019-07-08T00:00:00Z		PRJEB22252	SAMEA104567601	GCA_902160995.1		CABGPY010000001,CABGPY010000002,CABGPY010000003,CABGPY010000004,CABGPY010000005,CABGPY010000006,CABGPY010000007		SC					NA	NA	39	4914869	52.06218	4762	NA		faecal	derived bacterial genome collection provides the basis to improve the taxonomic classification resolution of metagenomic analysis, and to allow subsequent in vitro and in vivo experiments on host physiology and gut colonisation process	2018		United Kingdom	NA	NA	NA	NA		Human, Homo sapiens
489	584.1279	Proteus mirabilis strain C4		584	WGS	C4	NA						NA	2020-01-20T00:00:00Z		PRJNA600702	SAMN13830006	GCA_009907015.1		JAAATT010000001,JAAATT010000008,JAAATT010000079,JAAATT010000080,JAAATT010000081,JAAATT010000082,JAAATT010000083		Austrian Agency for Health and Food Safety		Illumina MiSeq	66x	Velvet v. 1.1.07	NA	NA	304	4022956	39.02327	3852	3671		urine		2015		Nigeria	NA	NA	NA	NA		Human, Homo sapiens			Urinary tract infection 40
490	588.44	Providencia stuartii strain YD789-2		588	WGS	YD789-2	NA						NA	2018-01-17T00:00:00Z		PRJNA416908	SAMN07974484	GCA_002886955.1		PGGX01000000		University of Maryland, School of Medicine		Illumina HiSeq	486x	SPAdes v. 3.7.1	NA	NA	56	4361873	41.28481	4270	NA					United States	USA: Pennsylvania	NA	NA	NA	NA		Human, Homo sapiens
491	615.612	Serratia marcescens strain YDC107-2		615	WGS	YDC107-2	NA						NA	2018-01-17T00:00:00Z		PRJNA416908	SAMN07974447	GCA_002886905.1		PGIC01000000		University of Maryland, School of Medicine		Illumina HiSeq	451x	SPAdes v. 3.7.1	NA	NA	187	5781513	58.336132	5887	NA					United States	USA: Pennsylvania	NA	NA	NA	NA		Human, Homo sapiens
492	615.613	Serratia marcescens strain YD509-2		615	WGS	YD509-2	NA						NA	2018-01-17T00:00:00Z		PRJNA416908	SAMN07974457	GCA_002887105.1		PGHU01000000		University of Maryland, School of Medicine		Illumina HiSeq	385x	SPAdes v. 3.7.1	NA	NA	168	5785123	58.1715	5886	NA					United States	USA: Pennsylvania	NA	NA	NA	NA		Human, Homo sapiens
493	61645.144	Enterobacter asburiae strain YDC337-2		61645	WGS	YDC337-2	NA			MLST.Enterobacter_cloacae.252			NA	2018-01-17T00:00:00Z		PRJNA416908	SAMN07974451	GCA_002886845.1		PGIQ01000000		University of Maryland, School of Medicine		Illumina HiSeq	513x	SPAdes v. 3.7.1	NA	NA	134	5211379	55.19545	5191	NA					United States	USA: Pennsylvania	NA	NA	NA	NA		Human, Homo sapiens
494	61645.277	Enterobacter asburiae strain 5832		61645	WGS	5832	NA						NA	2020-01-20T00:00:00Z		PRJNA600702	SAMN13829993	GCA_009907025.1		JAAATV010000001,JAAATV010000010,JAAATV010000096,JAAATV010000097,JAAATV010000098,JAAATV010000099,JAAATV010000100		Austrian Agency for Health and Food Safety		Illumina MiSeq	85x	Velvet v. 1.1.04	NA	NA	242	4912592	56.09043	4863	4674		urine		2015		Nigeria	NA	NA	NA	NA		Human, Homo sapiens			Urinary tract infection 31
495	644.186	Aeromonas hydrophila strain AHNIH2		644	WGS	AHNIH2	NA						NA	2018-02-06T00:00:00Z		PRJNA430813	SAMN04286972	GCA_002918915.1		PQLL01000000		NIH		Illumina MiSeq	53x	SPAdes v. 3.6.0	NA	NA	137	5364399	60.823162	5323	5037		patients and hospital environment	isolated from patients and hospital environment	2015	United States	United States	NA	NA	NA	NA	env_biome:waste water	Human, Homo sapiens
496	67824.3	Citrobacter farmeri strain AUSMDU00008141		67824	Complete	AUSMDU00008141	NA						NA	2017-08-14T00:00:00Z		PRJNA397262	SAMN07452765	GCA_002249995.1		CP022695,CP022696,CP022697,CP022698		Doherty Applied Microbial Genomics		PacBio; Illumina NextSeq	501.0x	Canu v. 1.5	1	3	4	5715629	53.06	5759	5629		Rectal swab		05-Jul-2015	Australia	Australia: Victoria	NA	NA	NA	NA		Human, Homo sapiens			Colonisation
497	67827.10	Citrobacter werkmanii strain FDAARGOS_364		67827	Complete		NA					FDA:FDAARGOS_364	NA	2017-09-28T00:00:00Z		PRJNA231221	SAMN07312408	GCA_002386385.1		CP023504		US Food and Drug Administration		PacBio; Illumina	15.07x	SMRT v. 2.3.0, HGAP v. 3	1	NA	1	4885099	52.53	4813	4718		stool		17-Jul-2014	United States	USA:DC	NA	NA	NA	NA		Human, Homo sapiens	male	3Y	Colonization
498	67827.17	Citrobacter werkmanii strain CRK0001		67827	WGS	CRK0001	NA			MLST.Citrobacter_freundii.32			NA	2018-11-14T00:00:00Z		PRJNA339843	SAMN06812673	GCA_002185305.2		NEYS02000000		JCVI		Illumina NextSeq 500	131.87x	SPAdes v. 3.10.0	NA	NA	39	5092020	51.984615	4980	4855		blood		2014	United States	USA: Unknown	NA	NA	NA	NA		Human, Homo sapiens
499	67827.18	Citrobacter werkmanii strain UMH18		67827	Complete	UMH18	NA			MLST.Citrobacter_freundii.31			NA	2018-10-17T00:00:00Z	30087402	PRJNA412823	SAMN07729550	GCA_003665555.1		CP024675		University of Michigan		PacBio	166x	HGAP v. 2	1	NA	1	5062051	52.173794	4947	4847				Oct-2013	United States	USA: Michigan	NA	NA	NA	NA		Human, Homo sapiens			bacteremia
500	67827.21	Citrobacter werkmanii strain ICR003007		67827	WGS	ICR003007	NA						NA	2019-02-06T00:00:00Z		PRJNA517917	SAMN10847453	GCA_004146135.1		SEJH01000000		Universite Paris Sud		Illumina MiSeq	75x	CLC NGS Cell v. 9.5	NA	NA	177	5044371	52.18682	5133	4986		patient		2017		France	NA	NA	NA	NA		Human, Homo sapiens			not specified
501	67827.25	Citrobacter werkmanii strain FDAARGOS_616 strain Not applicable		67827	Complete	Not applicable	NA					FDA:FDAARGOS_616	NA	2019-09-25T00:00:00Z		PRJNA231221	SAMN11056331	GCA_008693645.1		CP044101,CP044100		US Food and Drug Administration		Pacbio; Illumina	732.05x	SMRT v. 2.3.0, HGAP v. 3	1	1	2	5049303	52.254204	4882	4731		clinical isolate			USA	USA: MI	NA	NA	NA	NA		Human, Homo sapiens
502	67827.26	Citrobacter werkmanii strain 28_P_CW		67827	WGS	28_P_CW	NA						NA	2019-05-13T00:00:00Z		PRJEB31907	SAMEA5578843	GCA_901456205.1		CABDWX010000001,CABDWX010000002,CABDWX010000003		IMGAG (Universitaetsklinikum Tuebingen)					NA	NA	3	5230854	52.08899	5173	NA		rectal		2013-02-11		Germany	NA	NA	NA	NA		Human, Homo sapiens
503	67827.33	Citrobacter werkmanii strain 2580		67827	WGS	2580	NA						NA	2020-01-20T00:00:00Z		PRJNA600702	SAMN13830004	GCA_009907085.1		JAAATS010000094,JAAATS010000095,JAAATS010000096,JAAATS010000097,JAAATS010000098,JAAATS010000099,JAAATS010000100		Austrian Agency for Health and Food Safety		Illumina MiSeq	66x	Velvet v. 1.1.04	NA	NA	368	5282127	52.09922	5349	5124		urine		2015		Nigeria	NA	NA	NA	NA		Human, Homo sapiens			Urinary tract infection 39
504	67827.6	Citrobacter werkmanii strain AK8		67827	WGS	AK8	NA			MLST.Citrobacter_freundii.104			NA	2017-04-18T00:00:00Z		PRJNA353891	SAMN06027862	GCA_002099305.1		MRVL00000000		Aligarh Muslim University		Illumina NextSeq 500	217.0x	CLC NGS Cell v. 9.0	NA	NA	72	5224836	51.96	5262	5112		Sewage water		Aug-2013	India	India: Uttar Pradesh, Aligarh	NA	NA	NA	NA		Human, Homo sapiens			General infection
505	67827.7	Citrobacter werkmanii strain AK-8		67827	WGS	AK-8	NA			MLST.Citrobacter_freundii.104			NA	2017-04-28T00:00:00Z		PRJNA380863	SAMN06660612	GCA_002114305.1		NDXY00000000		Institute of Microbial Technology		Illumina HiSeq	100.0x	CLC NGS Cell v. 10.5.1	NA	NA	43	5215585	51.93	5224	5077		urine		10-Aug-2014	India	India:New Delhi	NA	NA	NA	NA		Human, Homo sapiens
506	67829.4	Citrobacter murliniae strain P080C CL		67829	WGS	P080C CL	NA						NA	2019-04-18T00:00:00Z		PRJNA471164	SAMN09204092	GCA_004801125.1		QFVP01000000		Imperial College London		Illumina	40x	SPAdes v. 3.11.1	NA	NA	59	5024923	50.62646	4944	4819		feces		Dec-2016	United Kingdom	United Kingdom: Norwich	NA	NA	NA	NA		Human, Homo sapiens		Neonate
507	1095768.3	Enterobacter sp. JC163	Enterobacter sp. JC163	1095768	WGS	JC163	NA	NA						2012-11-19T00:00:00Z		PRJEA70551	SAMEA2272705	GCA_000321045.2		CAEO00000000	-	Laboratoire URMITE CNRS 6236	WGS			newbler	NA	NA	236	4922247	55.48	4680	NA		host stool sample			Senegal	Senegal	NA	NA	NA	NA		Human, Homo sapiens
508	1134687.59	Klebsiella michiganensis strain YD358		1134687	WGS	YD358	NA	NA		MLST.Klebsiella_oxytoca.50				2018-01-17T00:00:00Z		PRJNA416908	SAMN07974452	GCA_002887165.1		PGIP01000000		University of Maryland, School of Medicine		Illumina HiSeq	395x	SPAdes v. 3.7.1	NA	NA	163	6663261	55.458057	6712	NA					United States	USA: Pennsylvania	NA	NA	NA	NA		Human, Homo sapiens
509	1134687.60	Klebsiella michiganensis strain YDC736-2		1134687	WGS	YDC736-2	NA	NA		MLST.Klebsiella_oxytoca.205				2018-01-17T00:00:00Z		PRJNA416908	SAMN07974482	GCA_002887605.1		PGIL01000000		University of Maryland, School of Medicine		Illumina HiSeq	285x	SPAdes v. 3.7.1	NA	NA	94	6089209	55.97589	6023	NA					United States	USA: Pennsylvania	NA	NA	NA	NA		Human, Homo sapiens
510	1247402.3	Enterobacter sp. SENG-6		1247402	WGS	SENG-6	NA	NA		MLST.Enterobacter_cloacae.167				2016-04-04T00:00:00Z		PRJNA305304	SAMN04324026	GCF_001605945.1		LOMM00000000		University of Minnesota		Illumina HiSeq	871.0x	Velvet v. 1.2.08	NA	NA	78	5030416	54.75	4892	4732		feces		2010	Japan	Japan	NA	NA	NA	NA		Human, Homo sapiens
511	1296536.15	Enterobacter xiangfangensis strain RDT3		1296536	WGS	RDT3	NA	NA		MLST.Enterobacter_cloacae.331				2016-05-13T00:00:00Z		PRJNA312133	SAMN04494563	GCF_001643165.1		LSTS00000000		Institute of Microbial Technology		Illumina HiSeq	100.0x	CLC NGS Cell v. 7.5.1	NA	NA	23	4425001	55.57	4267	4145		Stool		3-Jan-13	India	India: Chandigarh, IMTECH	NA	NA	NA	NA		Human, Homo sapiens
512	1296536.16	Enterobacter xiangfangensis strain LMG27195		1296536	Complete	LMG27195	NA	NA		MLST.Enterobacter_cloacae.544		LMG:27195		2016-09-19T00:00:00Z		PRJNA259658	SAMN05581746	GCF_001729785.1	SRR4045257	CP017183	NZ_CP017183.1	JCVI		PacBio	16.15x	HGAP v. 3.0.0	1	NA	1	4661849	55.28	4468	4334					China	China	NA	NA	NA	NA		Human, Homo sapiens
513	1296536.18	Enterobacter xiangfangensis strain 41948		1296536	WGS	41948	NA	NA						2017-05-31T00:00:00Z		PRJNA339843	SAMN06218067	GCA_002161915.1		NDFA00000000		JCVI		Illumina NextSeq 500	152.4x	SPAdes v. 3.1.1	NA	NA	51	4857219	55.19	4828	4713		blood		2013-01-01	United States	United States	NA	NA	NA	NA		Human, Homo sapiens
514	1296536.19	Enterobacter xiangfangensis strain 40884		1296536	WGS	40884	NA	NA						2017-05-31T00:00:00Z		PRJNA339843	SAMN06218072	GCA_002161935.1		NDFC00000000		JCVI		Illumina NextSeq 500	139.4x	SPAdes v. 3.1.1	NA	NA	73	5040580	55.09	5095	4965		blood		2013-01-01	United States	United States	NA	NA	NA	NA		Human, Homo sapiens
515	1296536.24	Enterobacter xiangfangensis strain ECLO_616294_SO		1296536	WGS	ECLO_616294_SO	NA	NA						2017-11-03T00:00:00Z		PRJNA398227	SAMN07503715	GCA_002751815.1		NRJJ01000000		Universite de Lome		Illumina	53x	CLC Genomics Workbench v. 8.5.1	NA	NA	369	4822414	55.35	4830	NA		pus		02-June-2016	Togo	Togo:Lome	NA	NA	NA	NA		Human, Homo sapiens	male	30	suppuration
516	1296536.28	Enterobacter xiangfangensis strain 2114/3147		1296536	WGS	2114/3147	NA	NA		MLST.Enterobacter_cloacae.114				2018-02-21T00:00:00Z		PRJNA433394	SAMN08513488	GCA_002936065.1		PTHZ01000000		JCVI		Illumina NextSeq 500	222.08x	SPAdes v. 3.1.1	NA	NA	93	5273053	54.651814	5365	5226		respiratory		Feb-2014	United States	USA: North Carolina	NA	NA	NA	NA		Human, Homo sapiens
517	1296536.29	Enterobacter xiangfangensis strain 2052/3072		1296536	WGS	2052/3072	NA	NA		MLST.Enterobacter_cloacae.114				2018-02-21T00:00:00Z		PRJNA433394	SAMN08513485	GCA_002936085.1		PTIC01000000		JCVI		Illumina NextSeq 500	214.54x	SPAdes v. 3.1.1	NA	NA	91	5275455	54.65411	5379	5232		respiratory		Jan-2014	United States	USA: North Carolina	NA	NA	NA	NA		Human, Homo sapiens
518	1296536.30	Enterobacter xiangfangensis strain 2045/3059		1296536	WGS	2045/3059	NA	NA		MLST.Enterobacter_cloacae.114				2018-02-21T00:00:00Z		PRJNA433394	SAMN08513486	GCA_002936125.1		PTIB01000000		JCVI		Illumina NextSeq 500	245.79x	SPAdes v. 3.1.1	NA	NA	88	5268950	54.6563	5358	5216		respiratory		Apr-2014	United States	USA: North Carolina	NA	NA	NA	NA		Human, Homo sapiens
519	1296536.31	Enterobacter xiangfangensis strain 2115/3148		1296536	WGS	2115/3148	NA	NA		MLST.Enterobacter_cloacae.114				2018-02-21T00:00:00Z		PRJNA433394	SAMN08513490	GCA_002936775.1		PTHX01000000		JCVI		Illumina NextSeq 500	263.58x	SPAdes v. 3.1.1	NA	NA	89	5273321	54.65791	5375	5231		respiratory		2013-12	United States	USA: North Carolina	NA	NA	NA	NA		Human, Homo sapiens
520	1296536.32	Enterobacter xiangfangensis strain 2023/3033		1296536	WGS	2023/3033	NA	NA						2018-02-21T00:00:00Z		PRJNA433394	SAMN08513491	GCA_002936795.1		PTHW01000000		JCVI		Illumina NextSeq 500	227.9x	SPAdes v. 3.1.1	NA	NA	80	5224484	54.643982	5293	5149		wound		Sep-2014	United States	USA: North Carolina	NA	NA	NA	NA		Human, Homo sapiens
521	1296536.33	Enterobacter xiangfangensis strain 2114/3146		1296536	WGS	2114/3146	NA	NA		MLST.Enterobacter_cloacae.114				2018-02-21T00:00:00Z		PRJNA433394	SAMN08513489	GCA_002936805.1		PTHY01000000		JCVI		Illumina NextSeq 500	281.54x	SPAdes v. 3.1.1	NA	NA	45	4960329	55.086628	4974	4863		urine		2013-12	United States	USA: North Carolina	NA	NA	NA	NA		Human, Homo sapiens
522	1296536.34	Enterobacter xiangfangensis strain 1981/2987		1296536	WGS	1981/2987	NA	NA		MLST.Enterobacter_cloacae.947				2018-02-21T00:00:00Z		PRJNA433394	SAMN08513482	GCA_002936835.1		PTIF01000000		JCVI		Illumina NextSeq 500	195.64x	SPAdes v. 3.1.1	NA	NA	89	5051853	54.618652	5147	4980		wound		2015-11	United States	USA: Michigan	NA	NA	NA	NA		Human, Homo sapiens
523	1296536.35	Enterobacter xiangfangensis strain 2043/3055		1296536	WGS	2043/3055	NA	NA		MLST.Enterobacter_cloacae.114				2018-02-21T00:00:00Z		PRJNA433394	SAMN08513487	GCA_002936855.1		PTIA01000000		JCVI		Illumina NextSeq 500	220.58x	SPAdes v. 3.1.1	NA	NA	77	5215526	54.67897	5291	5158		respiratory		Feb-2014	United States	USA: North Carolina	NA	NA	NA	NA		Human, Homo sapiens
524	1296536.39	Enterobacter xiangfangensis strain 136 E4		1296536	WGS	136 E4	NA	NA		MLST.Enterobacter_cloacae.66				2018-07-06T00:00:00Z		PRJNA472443	SAMN09435823	GCA_003289305.1		QMCT01000000		CHU de Bicetre		Illumina	50x	CLC Workbench v. 10	NA	NA	127	4892130	55.263012	4912	4796		blood culture		07-Apr-2017	France	France	NA	NA	NA	NA		Human, Homo sapiens
525	1296536.40	Enterobacter xiangfangensis strain 105A4		1296536	WGS	105A4	NA	NA		MLST.Enterobacter_cloacae.66				2018-07-06T00:00:00Z		PRJNA472443	SAMN09435815	GCA_003289405.1		QMDB01000000		CHU de Bicetre		Illumina	50x	CLC Workbench v. 10	NA	NA	204	4927022	55.17016	4963	4852		urine sample		15-Mar-2016	France	France	NA	NA	NA	NA		Human, Homo sapiens
526	1296536.41	Enterobacter xiangfangensis strain 99G10		1296536	WGS	99G10	NA	NA		MLST.Enterobacter_cloacae.136				2018-07-06T00:00:00Z		PRJNA472443	SAMN09435812	GCA_003289425.1		QMDE01000000		CHU de Bicetre		Illumina	50x	CLC Workbench v. 10	NA	NA	251	4980789	54.86435	5086	4950		blood culture		13-Jan-2016	France	France	NA	NA	NA	NA		Human, Homo sapiens
527	1296536.42	Enterobacter xiangfangensis strain 99D9		1296536	WGS	99D9	NA	NA		MLST.Enterobacter_cloacae.114				2018-07-06T00:00:00Z		PRJNA472443	SAMN09435810	GCA_003289465.1		QMDG01000000		CHU de Bicetre		Illumina	50x	CLC Workbench v. 10	NA	NA	216	5110162	54.796963	5236	5107		pulmonary sample		11-Jan-2016	France	France	NA	NA	NA	NA		Human, Homo sapiens
528	1296536.43	Enterobacter xiangfangensis strain 105 E9		1296536	WGS	105 E9	NA	NA		MLST.Enterobacter_cloacae.136				2018-07-06T00:00:00Z		PRJNA472443	SAMN09435816	GCA_003289755.1		QMDA01000000		CHU de Bicetre		Illumina	50x	CLC Workbench v. 10	NA	NA	155	5071542	54.727856	5186	5066		urine sample		22-Mar-2016	France	France	NA	NA	NA	NA		Human, Homo sapiens
529	1296536.44	Enterobacter xiangfangensis strain 100A9		1296536	WGS	100A9	NA	NA		MLST.Enterobacter_cloacae.245				2018-07-06T00:00:00Z		PRJNA472443	SAMN09435813	GCA_003289775.1		QMDD01000000		CHU de Bicetre		Illumina	50x	CLC Workbench v. 10	NA	NA	325	5206361	55.029236	5433	5246		urine sample		19-Jan-2016	France	France	NA	NA	NA	NA		Human, Homo sapiens
530	1296536.45	Enterobacter xiangfangensis strain 99G9		1296536	WGS	99G9	NA	NA		MLST.Enterobacter_cloacae.66				2018-07-06T00:00:00Z		PRJNA472443	SAMN09435811	GCA_003289795.1		QMDF01000000		CHU de Bicetre		Illumina	50x	CLC Workbench v. 10	NA	NA	173	4849068	55.307304	4860	4753		urine sample		13-Jan-2016	France	France	NA	NA	NA	NA		Human, Homo sapiens
531	1296536.48	Enterobacter hormaechei subsp. xiangfangensis strain CRE65		1296536	WGS	CRE65	NA	NA			genotype:carbapenemase-negative			2018-08-16T00:00:00Z		PRJNA436373	SAMN08623824	GCA_003401205.1		PXKB01000000		Stanford Healthcare		Illumina HiSeq	100x	SPAdes v. 3.8.0	NA	NA	244	4570757	55.303333	4559	NA		blood		23-May-2016	United States	USA: Palo Alto, California	NA	NA	NA	NA		Human, Homo sapiens			bacterial infectious disease
532	1296536.50	Enterobacter hormaechei subsp. xiangfangensis strain CRK0027		1296536	WGS	CRK0027	NA	NA		MLST.Enterobacter_cloacae.114				2018-11-14T00:00:00Z		PRJNA339843	SAMN06812647	GCA_002177145.2		NFFB02000000		JCVI		Illumina NextSeq 500	125.69x	SPAdes v. 3.10.0	NA	NA	92	5274412	54.659344	5350	5189		blood		2015	United States	USA: North Carolina	NA	NA	NA	NA		Human, Homo sapiens
533	1296536.51	Enterobacter hormaechei subsp. xiangfangensis strain CRK0060		1296536	WGS	CRK0060	NA	NA		MLST.Enterobacter_cloacae.114				2018-11-14T00:00:00Z		PRJNA339843	SAMN06812614	GCA_002184665.2		NEYT02000000		JCVI		Illumina NextSeq 500	140.05x	SPAdes v. 3.10.0	NA	NA	51	5000388	55.071846	4999	4881		blood		2015	United States	USA: Unknown	NA	NA	NA	NA		Human, Homo sapiens
534	1296536.52	Enterobacter hormaechei subsp. xiangfangensis strain CRK0041		1296536	WGS	CRK0041	NA	NA		MLST.Enterobacter_cloacae.114				2018-11-14T00:00:00Z		PRJNA339843	SAMN06812633	GCA_002185845.2		NEZA02000000		JCVI		Illumina NextSeq 500	131.24x	SPAdes v. 3.10.0	NA	NA	43	5001133	55.07236	4999	4874		blood		2013	United States	USA: Unknown	NA	NA	NA	NA		Human, Homo sapiens
535	1296536.54	Enterobacter hormaechei subsp. xiangfangensis strain WCHEX090073		1296536	WGS	WCHEX090073	NA	NA		MLST.Enterobacter_cloacae.1017				2018-12-23T00:00:00Z		PRJNA415108	SAMN10525012	GCA_003964245.1		RXSR01000000		West China Hospital, Sichuan University		Illumina HiSeq	200x	Unicycler v. 0.4.7	NA	NA	38	4706174	55.62937	4556	4462		secretion		2016-06	China	China: Chengdu, Sichuan	NA	NA	NA	NA		Human, Homo sapiens
536	1296536.55	Enterobacter hormaechei subsp. xiangfangensis strain WCHEX090076		1296536	WGS	WCHEX090076	NA	NA						2018-12-23T00:00:00Z		PRJNA415108	SAMN10525014	GCA_003964265.1		RXST01000000		West China Hospital, Sichuan University		Illumina HiSeq	200x	Unicycler v. 0.4.7	NA	NA	121	5004602	54.73848	5085	4937		sputum		2018-10	China	China: Chengdu, Sichuan	NA	NA	NA	NA		Human, Homo sapiens
537	1296536.56	Enterobacter hormaechei subsp. xiangfangensis strain WCHEX090069		1296536	WGS	WCHEX090069	NA	NA		MLST.Enterobacter_cloacae.295				2018-12-23T00:00:00Z		PRJNA415108	SAMN10525009	GCA_003964275.1		RXSP01000000		West China Hospital, Sichuan University		Illumina HiSeq	200x	Unicycler v. 0.4.7	NA	NA	120	5278604	54.73091	5369	5187		urine		2016-08	China	China: Chengdu, Sichuan	NA	NA	NA	NA		Human, Homo sapiens
538	1296536.57	Enterobacter hormaechei subsp. xiangfangensis strain WCHEX090066		1296536	WGS	WCHEX090066	NA	NA		MLST.Enterobacter_cloacae.1017				2018-12-23T00:00:00Z		PRJNA415108	SAMN10525007	GCA_003964335.1		RXSN01000000		West China Hospital, Sichuan University		Illumina HiSeq	200x	Unicycler v. 0.4.7	NA	NA	38	4706150	55.629017	4563	4463		bile		2016-07	China	China: Chengdu, Sichuan	NA	NA	NA	NA		Human, Homo sapiens
539	1296536.58	Enterobacter hormaechei subsp. xiangfangensis strain WCHEX090068		1296536	WGS	WCHEX090068	NA	NA						2018-12-23T00:00:00Z		PRJNA415108	SAMN10525008	GCA_003964355.1		RXSO01000000		West China Hospital, Sichuan University		Illumina HiSeq	200x	Unicycler v. 0.4.7	NA	NA	152	4827673	55.168568	4869	4763		urine		2016-06	China	China: Chengdu, Sichuan	NA	NA	NA	NA		Human, Homo sapiens
540	1296536.59	Enterobacter hormaechei subsp. xiangfangensis strain WCHEX090063		1296536	WGS	WCHEX090063	NA	NA		MLST.Enterobacter_cloacae.335				2018-12-23T00:00:00Z		PRJNA415108	SAMN10525004	GCA_003964385.1		RXSK01000000		West China Hospital, Sichuan University		Illumina HiSeq	200x	Unicycler v. 0.4.7	NA	NA	28	4678060	55.650097	4524	4449		pus		2016-07	China	China: Chengdu, Sichuan	NA	NA	NA	NA		Human, Homo sapiens
541	1296536.60	Enterobacter hormaechei subsp. xiangfangensis strain WCHEX016162		1296536	WGS	WCHEX016162	NA	NA						2018-12-23T00:00:00Z		PRJNA415108	SAMN10524999	GCA_003964435.1		RXSG01000000		West China Hospital, Sichuan University		Illumina HiSeq	200x	Unicycler v. 0.4.7	NA	NA	79	4659612	55.260715	4646	4541		rectal swab		2018-01	China	China: Chengdu, Sichuan	NA	NA	NA	NA		Human, Homo sapiens
542	1296536.61	Enterobacter hormaechei subsp. xiangfangensis strain WCHEX090064		1296536	WGS	WCHEX090064	NA	NA		MLST.Enterobacter_cloacae.88				2018-12-23T00:00:00Z		PRJNA415108	SAMN10525005	GCA_003964735.1		RXSL01000000		West China Hospital, Sichuan University		Illumina HiSeq	200x	Unicycler v. 0.4.7	NA	NA	136	5283248	54.90439	5318	5160		sputum		2016-07	China	China: Chengdu, Sichuan	NA	NA	NA	NA		Human, Homo sapiens
543	1296536.62	Enterobacter hormaechei subsp. xiangfangensis strain WCHEX090070		1296536	WGS	WCHEX090070	NA	NA						2018-12-23T00:00:00Z		PRJNA415108	SAMN10525010	GCA_003964755.1		RXSQ01000000		West China Hospital, Sichuan University		Illumina HiSeq	200x	Unicycler v. 0.4.7	NA	NA	141	5132596	55.18595	5218	5093		urine		2016-10	China	China: Chengdu, Sichuan	NA	NA	NA	NA		Human, Homo sapiens
544	1296536.63	Enterobacter hormaechei subsp. xiangfangensis strain WCHEX045001		1296536	WGS	WCHEX045001	NA	NA						2018-12-23T00:00:00Z		PRJNA415108	SAMN10525000	GCA_003964795.1		RXSH01000000		West China Hospital, Sichuan University		Illumina HiSeq	200x	Unicycler v. 0.4.7	NA	NA	83	4783376	55.123035	4781	4659		blood		2018-01	China	China: Chengdu, Sichuan	NA	NA	NA	NA		Human, Homo sapiens
545	1296536.64	Enterobacter hormaechei subsp. xiangfangensis strain WCHEX090075		1296536	WGS	WCHEX090075	NA	NA		MLST.Enterobacter_cloacae.527				2018-12-23T00:00:00Z		PRJNA415108	SAMN10525013	GCA_003964845.1		RXSS01000000		West China Hospital, Sichuan University		Illumina HiSeq	200x	Unicycler v. 0.4.7	NA	NA	125	5080633	54.78835	5115	4943		sputum		2018-06	China	China: Chengdu, Sichuan	NA	NA	NA	NA		Human, Homo sapiens
546	1296536.67	Enterobacter hormaechei subsp. xiangfangensis strain UM_CRE-14		1296536	Complete	UM_CRE-14	NA	NA						2019-01-08T00:00:00Z		PRJNA401926	SAMN07611365	GCA_003999755.1		CP023430		Michigan State University		Illumina MiSeq	43.0x	SPAdes v. 3.7.1	1	NA	1	4924340	55.18531	4948	4820		endoscope, BAL		2013-02-18	United States	USA: Michigan	NA	NA	NA	NA		Human, Homo sapiens
547	1329810.3	Enterobacter sp. MGH 1	Enterobacter sp. MGH 1	1329810	WGS	MGH 1	NA	NA						2014-02-03T00:00:00Z		PRJNA201916	SAMN02138541	GCA_000534795.1	SRR850714,SRR850715	JCLW00000000	-	Broad Institute	WGS	Illumina	123.0x	allpaths v. R47768	NA	NA	19	4950879	55.4	4724	4682	Respiratory	Respiratory		7/1/09	United States	Boston, MA, USA	NA	NA	NA	NA		Human, Homo sapiens		Adult
548	1329811.3	Enterobacter sp. MGH 2	Enterobacter sp. MGH 2	1329811	WGS	MGH 2	NA	NA		MLST.Enterobacter_cloacae.78				2014-02-03T00:00:00Z		PRJNA201917	SAMN02138542	GCA_000534775.1	SRR850737,SRR850738	JCLV00000000	-	Broad Institute	WGS	Illumina	125.0x	allpaths v. R47768	NA	NA	27	5263718	54.9	4959	4989	Wound	Wound		9/1/09	United States	Boston, MA, USA	NA	NA	NA	NA		Human, Homo sapiens		Adult
549	1329812.3	Enterobacter sp. MGH 3	Enterobacter sp. MGH 3	1329812	WGS	MGH 3	NA	NA						2014-02-03T00:00:00Z		PRJNA201918	SAMN02138543	GCA_000534755.1	SRR850772,SRR850773	JCLU00000000	-	Broad Institute	WGS	Illumina	129.0x	allpaths v. R47768	NA	NA	35	5153684	55.1	4851	4859	Respiratory	Respiratory		12/1/09	United States	Boston, MA, USA	NA	NA	NA	NA		Human, Homo sapiens		Adult
550	1329813.3	Enterobacter sp. MGH 4	Enterobacter sp. MGH 4	1329813	WGS	MGH 4	NA	NA						2014-02-03T00:00:00Z		PRJNA201919	SAMN02138544	GCA_000534735.1	SRR850774,SRR850775	JCLT00000000	-	Broad Institute	WGS	Illumina	125.0x	allpaths v. R47768	NA	NA	20	4753232	54.8	4453	4481	Urine	Urine		12/1/09	United States	Boston, MA, USA	NA	NA	NA	NA		Human, Homo sapiens		Adult
551	1329814.3	Enterobacter sp. MGH 5	Enterobacter sp. MGH 5	1329814	WGS	MGH 5	NA	NA		MLST.Enterobacter_cloacae.78				2014-02-03T00:00:00Z		PRJNA201920	SAMN02138545	GCA_000534715.1	SRR850776,SRR850777	JCLS00000000	-	Broad Institute	WGS	Illumina	126.0x	allpaths v. R47768	NA	NA	21	5004427	54.9	4668	4661	Urine	Urine		10/1/07	United States	Boston, MA, USA	NA	NA	NA	NA		Human, Homo sapiens		Adult
552	1329815.3	Enterobacter sp. MGH 6	Enterobacter sp. MGH 6	1329815	WGS	MGH 6	NA	NA						2014-02-03T00:00:00Z		PRJNA201921	SAMN02138546	GCA_000534695.1	SRR850778,SRR850779	JCLR00000000	-	Broad Institute	WGS	Illumina	123.0x	allpaths v. R47768	NA	NA	23	4984876	55.4	4762	4729	Urine	Urine		11/1/09	United States	Boston, MA, USA	NA	NA	NA	NA		Human, Homo sapiens		Adult
553	1329816.3	Enterobacter sp. MGH 7	Enterobacter sp. MGH 7	1329816	WGS	MGH 7	NA	NA						2014-02-03T00:00:00Z		PRJNA201922	SAMN02138547	GCA_000534675.1	SRR850780,SRR850781	JCLQ00000000	-	Broad Institute	WGS	Illumina	143.0x	allpaths v. R47768	NA	NA	26	5257494	54.9	5011	4994	Wound	Wound		1/1/08	United States	Boston, MA, USA	NA	NA	NA	NA		Human, Homo sapiens		Adult
554	1329817.3	Enterobacter sp. MGH 8	Enterobacter sp. MGH 8	1329817	WGS	MGH 8	NA	NA		MLST.Enterobacter_cloacae.78				2013-10-18T00:00:00Z		PRJNA201923	SAMN02138548	GCA_000474805.1		AXLJ00000000	-	Broad Institute	WGS	PacBio	146.0x	HGAP v. 2.0.1	NA	NA	4	4985100	55	4644	4653	Urine	Urine		7/1/09	United States	Boston, MA, USA	NA	NA	NA	NA		Human, Homo sapiens		Adult
555	1329818.3	Enterobacter sp. MGH 9	Enterobacter sp. MGH 9	1329818	WGS	MGH 9	NA	NA		MLST.Enterobacter_cloacae.78				2014-02-03T00:00:00Z		PRJNA201924	SAMN02138549	GCA_000534655.1	SRR850784,SRR850785	JCLP00000000	-	Broad Institute	WGS	Illumina	125.0x	allpaths v. R47768	NA	NA	23	4920141	55	4579	4583	Urine	Urine		4/1/08	United States	Boston, MA, USA	NA	NA	NA	NA		Human, Homo sapiens		Adult
556	1329819.3	Enterobacter sp. MGH 10	Enterobacter sp. MGH 10	1329819	WGS	MGH 10	NA	NA						2014-02-03T00:00:00Z		PRJNA201925	SAMN02138550	GCA_000534635.1	SRR850695,SRR850696	JCLO00000000	-	Broad Institute	WGS	Illumina	127.0x	allpaths v. R47768	NA	NA	34	4691960	55.3	4505	4512	Urine	Urine		5/1/09	United States	Boston, MA, USA	NA	NA	NA	NA		Human, Homo sapiens		Adult
557	1329820.3	Enterobacter sp. MGH 11	Enterobacter sp. MGH 11	1329820	WGS	MGH 11	NA	NA		MLST.Enterobacter_cloacae.78				2014-02-03T00:00:00Z		PRJNA201926	SAMN02138551	GCA_000534615.1		JCLN00000000	-	Broad Institute	WGS	Illumina	136.0x	allpaths v. R47768	NA	NA	24	4988274	54.9	4640	4659	Urine	Urine		6/1/09	United States	Boston, MA, USA	NA	NA	NA	NA		Human, Homo sapiens		Adult
558	1329821.3	Enterobacter sp. MGH 12	Enterobacter sp. MGH 12	1329821	WGS	MGH 12	NA	NA		MLST.Enterobacter_cloacae.78				2014-02-03T00:00:00Z		PRJNA201927	SAMN02138552	GCA_000534595.1	SRR850700,SRR850701,SRR867698,SRR960872	JCLM00000000	-	Broad Institute	WGS	Illumina	136.0x	allpaths v. R47768	NA	NA	23	4977717	55	4626	4632	Urine	Urine		6/1/09	United States	Boston, MA, USA	NA	NA	NA	NA		Human, Homo sapiens		Adult
559	1329822.3	Enterobacter sp. MGH 13	Enterobacter sp. MGH 13	1329822	WGS	MGH 13	NA	NA						2014-02-03T00:00:00Z		PRJNA201928	SAMN02138553	GCA_000534575.1	SRR850702,SRR850703	JCLL00000000	-	Broad Institute	WGS	Illumina	124.0x	allpaths v. R47768	NA	NA	25	4774187	54.9	4433	4481	Urine	Urine		9/1/07	United States	Boston, MA, USA	NA	NA	NA	NA		Human, Homo sapiens		Adult
560	1329823.3	Enterobacter sp. MGH 14	Enterobacter sp. MGH 14	1329823	WGS	MGH 14	NA	NA						2013-10-18T00:00:00Z		PRJNA201929	SAMN02138554	GCA_000474785.1		AXLK00000000	-	Broad Institute	WGS	PacBio	126.0x	HGAP v. 2.0.1	NA	NA	8	5506631	54.8	5287	5255	Respiratory	Respiratory		4/1/09	United States	Boston, MA, USA	NA	NA	NA	NA		Human, Homo sapiens		Adult
561	1329824.3	Enterobacter sp. MGH 15	Enterobacter sp. MGH 15	1329824	WGS	MGH 15	NA	NA						2014-02-03T00:00:00Z		PRJNA201930	SAMN02138555	GCA_000534555.1	SRR850706,SRR850707,SRR850708,SRR850709	JCLK00000000	-	Broad Institute	WGS	Illumina	139.0x	allpaths v. R47768	NA	NA	16	5276781	55	5018	5003	Respiratory	Respiratory		8/1/12	United States	Boston, MA, USA	NA	NA	NA	NA		Human, Homo sapiens		Adult
562	1329825.3	Enterobacter sp. MGH 16	Enterobacter sp. MGH 16	1329825	WGS	MGH 16	NA	NA		MLST.Enterobacter_cloacae.725				2013-10-30T00:00:00Z		PRJNA201931	SAMN02138556	GCA_000493175.1	SRR850710,SRR850711,SRR850712,SRR850713	AYJO00000000	-	Broad Institute	WGS	Illumina	144.0x	allpaths v. R47032	NA	NA	7	4924761	55.8	4555	4561	Respiratory	Respiratory		8/1/12	United States	Boston, MA, USA	NA	NA	NA	NA		Human, Homo sapiens		Adult
563	1329826.3	Enterobacter sp. MGH 22	Enterobacter sp. MGH 22	1329826	WGS	MGH 22	NA	NA		MLST.Enterobacter_cloacae.726				2013-10-30T00:00:00Z		PRJNA201937	SAMN02138562	GCA_000493055.1	SRR850716,SRR850717,SRR850718,SRR850719	AYJI00000000	-	Broad Institute	WGS	Illumina	287.0x	allpaths v. R47032	NA	NA	11	4680925	55.1	4330	4307	Urine	Urine		8/1/12	United States	Boston, MA, USA	NA	NA	NA	NA		Human, Homo sapiens		Adult
564	1329827.3	Enterobacter sp. MGH 23	Enterobacter sp. MGH 23	1329827	WGS	MGH 23	NA	NA		MLST.Enterobacter_cloacae.32				2013-10-30T00:00:00Z		PRJNA201938	SAMN02138563	GCA_000493035.1	SRR850720,SRR850721,SRR850722,SRR850723	AYJH00000000	-	Broad Institute	WGS	Illumina	143.0x	allpaths v. R47032	NA	NA	13	5103825	54.7	4829	4825	Urine	Urine		8/1/12	United States	Boston, MA, USA	NA	NA	NA	NA		Human, Homo sapiens		Adult
565	1329828.3	Enterobacter sp. MGH 24	Enterobacter sp. MGH 24	1329828	WGS	MGH 24	NA	NA		MLST.Enterobacter_cloacae.727				2013-10-30T00:00:00Z		PRJNA201939	SAMN02138564	GCA_000493015.1	SRR850724,SRR850725,SRR850726,SRR850727	AYJG00000000	-	Broad Institute	WGS	Illumina	144.0x	allpaths v. R47032	NA	NA	4	4736312	55.8	4358	4335	Tissue	Tissue		8/1/12	United States	Boston, MA, USA	NA	NA	NA	NA		Human, Homo sapiens		Ped
566	1329829.3	Enterobacter sp. MGH 25	Enterobacter sp. MGH 25	1329829	WGS	MGH 25	NA	NA		MLST.Enterobacter_cloacae.125				2013-10-30T00:00:00Z		PRJNA201940	SAMN02138565	GCA_000492995.1	SRR850728,SRR850729,SRR850730,SRR850731	AYJF00000000	-	Broad Institute	WGS	Illumina	148.0x	allpaths v. R47032	NA	NA	39	5055025	54.8	4762	4782	Urine	Urine		8/1/12	United States	Boston, MA, USA	NA	NA	NA	NA		Human, Homo sapiens		Adult
567	1329830.3	Enterobacter sp. MGH 26	Enterobacter sp. MGH 26	1329830	WGS	MGH 26	NA	NA		MLST.Enterobacter_cloacae.78				2013-10-30T00:00:00Z		PRJNA201941	SAMN02138566	GCA_000492975.1	SRR850733,SRR850734,SRR850735,SRR850736	AYJE00000000	-	Broad Institute	WGS	Illumina	145.0x	allpaths v. R47032	NA	NA	11	4743793	55	4356	4358	Urine	Urine		8/1/12	United States	Boston, MA, USA	NA	NA	NA	NA		Human, Homo sapiens		Adult
568	1329831.3	Enterobacter sp. MGH 33	Enterobacter sp. MGH 33	1329831	WGS	MGH 33	NA	NA		MLST.Enterobacter_cloacae.175				2014-02-03T00:00:00Z		PRJNA201948	SAMN02138573	GCA_000534535.1	SRR850739,SRR850740,SRR850741,SRR850742	JCLJ00000000	-	Broad Institute	WGS	Illumina	136.0x	allpaths v. R47768	NA	NA	15	5128213	55.3	4830	4792	Abdominal surgical drain fluid	Abdominal surgical drain fluid		10/1/12	United States	Boston, MA, USA	NA	NA	NA	NA		Human, Homo sapiens		Adult
569	1329832.3	Enterobacter sp. MGH 34	Enterobacter sp. MGH 34	1329832	WGS	MGH 34	NA	NA		MLST.Enterobacter_cloacae.165				2013-10-30T00:00:00Z		PRJNA201949	SAMN02138574	GCA_000492895.1	SRR850743,SRR850744,SRR850745,SRR850746	AYJA00000000	-	Broad Institute	WGS	Illumina	145.0x	allpaths v. R47032	NA	NA	8	5071843	55.9	4715	4688	Urine	Urine		10/1/12	United States	Boston, MA, USA	NA	NA	NA	NA		Human, Homo sapiens		Adult
570	1329833.3	Enterobacter sp. MGH 37	Enterobacter sp. MGH 37	1329833	WGS	MGH 37	NA	NA		MLST.Enterobacter_cloacae.125				2014-02-03T00:00:00Z		PRJNA201952	SAMN02138577	GCA_000534515.1	SRR850764,SRR850765,SRR850766,SRR850767	JCLI00000000	-	Broad Institute	WGS	Illumina	136.0x	allpaths v. R47768	NA	NA	22	4405818	54.9	4131	4151	Urine	Urine		10/1/12	United States	Boston, MA, USA	NA	NA	NA	NA		Human, Homo sapiens		Adult
571	1329834.3	Enterobacter sp. MGH 38	Enterobacter sp. MGH 38	1329834	WGS	MGH 38	NA	NA						2013-10-30T00:00:00Z		PRJNA201953	SAMN02138578	GCA_000492855.1	SRR850768,SRR850769,SRR850770,SRR850771	AYIY00000000	-	Broad Institute	WGS	Illumina	144.0x	allpaths v. R47032	NA	NA	9	4553466	55.5	4170	4171	Urine	Urine		10/1/12	United States	Boston, MA, USA	NA	NA	NA	NA		Human, Homo sapiens		Adult
572	1329835.3	Enterobacter sp. BWH 27		1329835	WGS	BWH 27	NA	NA		MLST.Enterobacter_cloacae.78				2014-04-15T00:00:00Z	-	PRJNA201967	SAMN02138592	GCA_000633795.1	SRR1165447,SRR1165879,SRR854572,SRR854573	JJNL00000000	-	Broad Institute		Illumina	122.0x	allpaths v. R48559	NA	NA	10	5247104	54.9	4902	4957	Sputum	Sputum		8/1/12	United States	Boston, MA, USA	NA	NA	NA	NA		Human, Homo sapiens		Adult
573	1329836.3	Enterobacter sp. BWH 37	Enterobacter sp. BWH 37	1329836	WGS	BWH 37	NA	NA						2014-02-03T00:00:00Z		PRJNA201975	SAMN02138600	GCA_000534495.1	SRR850687,SRR850688,SRR850689,SRR850690	JCLH00000000	-	Broad Institute	WGS	Illumina	134.0x	allpaths v. R47768	NA	NA	15	5281043	54.6	5054	5070	Rectal Swab	Rectal Swab		9/1/12	United States	Boston, MA, USA	NA	NA	NA	NA		Human, Homo sapiens		Adult
574	1329837.3	Enterobacter sp. BWH 39	Enterobacter sp. BWH 39	1329837	WGS	BWH 39	NA	NA		MLST.Enterobacter_cloacae.78				2014-02-03T00:00:00Z		PRJNA201976	SAMN02138601	GCA_000534475.1	SRR850691,SRR850692,SRR850693,SRR850694	JCLG00000000	-	Broad Institute	WGS	Illumina	139.0x	allpaths v. R47768	NA	NA	30	4979826	55	4662	4639	Urine	Urine		9/1/12	United States	Boston, MA, USA	NA	NA	NA	NA		Human, Homo sapiens		Adult
575	1329838.3	Enterobacter sp. BIDMC 26	Enterobacter sp. BIDMC 26	1329838	WGS	BIDMC 26	NA	NA		MLST.Enterobacter_cloacae.446				2014-02-03T00:00:00Z		PRJNA202037	SAMN02138656	GCA_000534435.1	SRR850663,SRR850664,SRR850665,SRR850666	JCLE00000000	-	Broad Institute	WGS	Illumina	135.0x	allpaths v. R47768	NA	NA	24	5021059	54.3	4689	4716	Blood			9/1/12	United States	Boston, MA, USA	NA	NA	NA	NA		Human, Homo sapiens
576	1329839.3	Enterobacter sp. BIDMC 27	Enterobacter sp. BIDMC 27	1329839	WGS	BIDMC 27	NA	NA						2014-02-03T00:00:00Z		PRJNA202038	SAMN02138657	GCA_000534415.1	SRR850667,SRR850668,SRR850669,SRR850670	JCLD00000000	-	Broad Institute	WGS	Illumina	136.0x	allpaths v. R47768	NA	NA	9	4837773	55.3	4508	4492	Wound			9/1/12	United States	Boston, MA, USA	NA	NA	NA	NA		Human, Homo sapiens
577	1329840.3	Enterobacter sp. BIDMC 28	Enterobacter sp. BIDMC 28	1329840	WGS	BIDMC 28	NA	NA						2014-02-03T00:00:00Z		PRJNA202039	SAMN02138658	GCA_000534395.1	SRR850671,SRR850672,SRR850673,SRR850674	JCLC00000000	-	Broad Institute	WGS	Illumina	135.0x	allpaths v. R47768	NA	NA	16	5177531	55.3	4890	4874	Blood			9/1/12	United States	Boston, MA, USA	NA	NA	NA	NA		Human, Homo sapiens
578	1329841.3	Enterobacter sp. BIDMC 29	Enterobacter sp. BIDMC 29	1329841	WGS	BIDMC 29	NA	NA						2014-02-03T00:00:00Z		PRJNA202040	SAMN02138659	GCA_000534375.1	SRR850675,SRR850676,SRR850677,SRR850678	JCLB00000000	-	Broad Institute	WGS	Illumina	134.0x	allpaths v. R47768	NA	NA	10	4971527	55.9	4593	4569	Wound			9/1/12	United States	Boston, MA, USA	NA	NA	NA	NA		Human, Homo sapiens
579	1329842.3	Enterobacter sp. BIDMC 30	Enterobacter sp. BIDMC 30	1329842	WGS	BIDMC 30	NA	NA		MLST.Enterobacter_cloacae.675				2014-02-03T00:00:00Z		PRJNA202041	SAMN02138660	GCA_000534355.1	SRR850679,SRR850680,SRR850681,SRR850682	JCLA00000000	-	Broad Institute	WGS	Illumina	133.0x	allpaths v. R47768	NA	NA	8	4782100	54.7	4482	4441	Urine			9/1/12	United States	Boston, MA, USA	NA	NA	NA	NA		Human, Homo sapiens
580	1329845.3	Enterobacter cloacae BWH 31	Enterobacter cloacae BWH 31	1329845	WGS	BWH 31	NA	NA		MLST.Enterobacter_cloacae.162				2013-10-30T00:00:00Z		PRJNA201971	SAMN02138596	GCA_000492675.1	SRR850659,SRR850660,SRR850661,SRR850662	AYIP00000000	-	Broad Institute	WGS	Illumina	268.0x	allpaths v. R47032	NA	NA	30	5190024	55.5	4900	4954		Bile		9/1/12	United States	Boston, MA, USA	NA	NA	NA	NA		Human, Homo sapiens		Adult
581	1329846.6	Enterobacter cloacae BIDMC 8	Enterobacter cloacae BIDMC 8	1329846	WGS	BIDMC 8	NA	NA						2014-02-03T00:00:00Z		PRJNA202010	SAMN02138629	GCA_000534455.1	SRR850616,SRR850617	JCLF00000000	-	Broad Institute	WGS	Illumina	125.0x	allpaths v. R47768	NA	NA	15	4873322	55.2	4581	4608		Urine		7/1/11	United States	Boston, MA, USA	NA	NA	NA	NA		Human, Homo sapiens
582	1329852.3	Enterobacter cloacae UCICRE 3	Enterobacter cloacae UCICRE 3	1329852	WGS	UCICRE 3	NA	NA		MLST.Enterobacter_cloacae.682				2013-10-30T00:00:00Z		PRJNA201986	SAMN02138608	GCA_000492615.1	SRR867695,SRR960869	AYIM00000000	-	Broad Institute	WGS	Illumina	143.0x	allpaths v. R46513	NA	NA	14	4969108	55.1	4680	4692		missing; Sputum			United States	Irvine, CA, USA	NA	NA	NA	NA		Human, Homo sapiens
583	1329853.3	Enterobacter cloacae UCICRE 5	Enterobacter cloacae UCICRE 5	1329853	WGS	UCICRE 5	NA	NA		MLST.Enterobacter_cloacae.190				2013-10-30T00:00:00Z		PRJNA201988	SAMN02138610	GCA_000492575.1	SRR867696,SRR960870	AYIK00000000	-	Broad Institute	WGS	Illumina	277.0x	allpaths v. R46513	NA	NA	16	5038401	55.3	4750	4727		missing; Perirectal abscess			United States	Irvine, CA, USA	NA	NA	NA	NA		Human, Homo sapiens
584	1329854.3	Enterobacter cloacae UCICRE 9	Enterobacter cloacae UCICRE 9	1329854	WGS	UCICRE 9	NA	NA						2013-10-30T00:00:00Z		PRJNA201992	SAMN02138614	GCA_000492495.1	SRR867697,SRR960871	AYIG00000000	-	Broad Institute	WGS	Illumina	279.0x	allpaths v. R46513	NA	NA	13	4648584	55.3	4276	4293		missing; Sputum			United States	Irvine, CA, USA	NA	NA	NA	NA		Human, Homo sapiens
585	1329855.3	Enterobacter cloacae UCICRE 11	Enterobacter cloacae UCICRE 11	1329855	WGS	UCICRE 11	NA	NA		MLST.Enterobacter_cloacae.346				2013-10-30T00:00:00Z		PRJNA201996	SAMN02138616	GCA_000492455.1	SRR867693,SRR960867	AYIE00000000	-	Broad Institute	WGS	Illumina	136.0x	allpaths v. R46923	NA	NA	14	4894998	55.5	4609	4576		missing; Urine			United States	Irvine, CA, USA	NA	NA	NA	NA		Human, Homo sapiens
586	1329856.3	Enterobacter cloacae UCICRE 12	Enterobacter cloacae UCICRE 12	1329856	WGS	UCICRE 12	NA	NA		MLST.Enterobacter_cloacae.526				2013-10-30T00:00:00Z		PRJNA201997	SAMN02138617	GCA_000492435.1	SRR867694,SRR960868	AYID00000000	-	Broad Institute	WGS	Illumina	141.0x	allpaths v. R46513	NA	NA	32	5198067	55.5	4842	4908		missing; Bronchial lavage			United States	Irvine, CA, USA	NA	NA	NA	NA		Human, Homo sapiens
587	1333849.3	Enterobacter cloacae ECR091		1333849	Complete	ECR091	NA	NA		MLST.Enterobacter_cloacae.97				2014-09-09T00:00:00Z	-	PRJNA202892	SAMN02713646	GCA_000750275.1		CP008905.1,CP008908.1,CP008906.1,CP008907.1	NZ_CP008905.1,NZ_CP008906.1,NZ_CP008907.1,NZ_CP008908.1	NISC		Pacific Biosciences RS II	120x	HGAP v. 2	1	1	4	4959888	54.7421	4589	4451		urine		2012	United States	United States	NA	NA	NA	NA		Human, Homo sapiens
588	1333850.3	Enterobacter cloacae ECNIH2		1333850	Complete	ECNIH2	NA	NA						2014-07-09T00:00:00Z	-	PRJNA202893	SAMN02713682	GCA_000724505.1		CP008823.1,CP008824.1,CP008825.1,CP008826.1	NZ_CP008823.1,NZ_CP008824.1,NZ_CP008825.1,NZ_CP008826.1	NISC		Pacific Biosciences RS II	109x	HGAP v. 2	1	1	4	5502685	54.8216	5212	5091		sink drain		2012	United States	United States	NA	NA	NA	NA		Human, Homo sapiens
589	1333851.3	Enterobacter cloacae ECNIH3		1333851	Complete	ECNIH3	NA	NA		MLST.Enterobacter_cloacae.97				2014-09-09T00:00:00Z	-	PRJNA202894	SAMN02713683	GCA_000750225.1		CP008897.1,CP008901.1,CP008898.1,CP008900.1,CP008899.1	NZ_CP008897.1,NZ_CP008898.1,NZ_CP008899.1,NZ_CP008900.1,NZ_CP008901.1	NISC		Pacific Biosciences RS II	170x	HGAP v. 2	1	1	5	5061388	54.5891	4695	4559		tracheal aspirate		2011	United States	United States	NA	NA	NA	NA		Human, Homo sapiens
590	1334630.3	Enterobacter cloacae EC_38VIM1	Enterobacter cloacae EC_38VIM1	1334630	WGS	EC_38VIM1	NA	NA		MLST.Enterobacter_cloacae.96				2013-08-02T00:00:00Z	24009122	PRJNA203245	SAMN02194084	GCA_000467655.2		ATHX00000000	-	Microbiology Department, Hospital 12 de octubre	WGS	454	28.0x	GS De Novo Assembler v. May-2013	NA	NA	84	5155010	55.4	4800	4864		blood	isolated from human blood culture in the setting of outbreak detected in 2009	2009	Spain	Spain	NA	NA	NA	NA		Human, Homo sapiens
591	1400138.3	Enterobacter aerogenes UCI 15	Enterobacter aerogenes UCI 15	1400138	WGS	UCI 15	NA	NA		MLST.Enterobacter_cloacae.248				2014-02-03T00:00:00Z		PRJNA219265	SAMN02356595	GCA_000534335.1	SRR1010855,SRR1010856,SRR999449,SRR999450	JCKZ00000000	-	Broad Institute	WGS	Illumina	139.0x	allpaths v. R47768	NA	NA	20	5427208	55	5109	5031		aspirate			United States	Irvine, CA, USA	NA	NA	NA	NA		Human, Homo sapiens
592	1400139.3	Enterobacter aerogenes UCI 16	Enterobacter aerogenes UCI 16	1400139	WGS	UCI 16	NA	NA		MLST.Enterobacter_cloacae.248				2014-02-03T00:00:00Z		PRJNA219266	SAMN02356596	GCA_000534315.1	SRR1010857,SRR1010858,SRR999451,SRR999452	JCKY00000000	-	Broad Institute	WGS	Illumina	138.0x	allpaths v. R47768	NA	NA	16	5318867	55	4985	4920		Blood			United States	Irvine, CA, USA	NA	NA	NA	NA		Human, Homo sapiens
593	1400140.3	Enterobacter aerogenes UCI 27	Enterobacter aerogenes UCI 27	1400140	WGS	UCI 27	NA	NA						2014-02-03T00:00:00Z		PRJNA219277	SAMN02356607	GCA_000534255.1	SRR1010859,SRR1010860,SRR999453,SRR999454	JCKV00000000	-	Broad Institute	WGS	Illumina	138.0x	allpaths v. R47768	NA	NA	14	5390903	54.9	5046	4980		Blood			United States	Irvine, CA, USA	NA	NA	NA	NA		Human, Homo sapiens
594	1400141.3	Enterobacter aerogenes UCI 28	Enterobacter aerogenes UCI 28	1400141	WGS	UCI 28	NA	NA						2014-02-03T00:00:00Z		PRJNA219278	SAMN02356608	GCA_000534235.1	SRR1010861,SRR1010862,SRR999455,SRR999456	JCKU00000000	-	Broad Institute	WGS	Illumina	138.0x	allpaths v. R47768	NA	NA	14	4628905	54.9	4294	4258		drainage			United States	Irvine, CA, USA	NA	NA	NA	NA		Human, Homo sapiens
595	1400142.3	Enterobacter aerogenes UCI 45	Enterobacter aerogenes UCI 45	1400142	WGS	UCI 45	NA	NA						2014-02-03T00:00:00Z		PRJNA219297	SAMN02356625	GCA_000534135.1	SRR1010863,SRR1010864,SRR999457,SRR999458	JCKP00000000	-	Broad Institute	WGS	Illumina	138.0x	allpaths v. R47768	NA	NA	20	5333004	54.9	4969	4947		sputum			United States	Irvine, CA, USA	NA	NA	NA	NA		Human, Homo sapiens
596	1400143.3	Enterobacter aerogenes UCI 46	Enterobacter aerogenes UCI 46	1400143	WGS	UCI 46	NA	NA		MLST.Enterobacter_cloacae.248				2014-02-03T00:00:00Z		PRJNA219298	SAMN02356626	GCA_000534115.1	SRR1010865,SRR1010866,SRR999459,SRR999460	JCKO00000000	-	Broad Institute	WGS	Illumina	138.0x	allpaths v. R47768	NA	NA	19	5335067	55	5007	4943		CSF			United States	Irvine, CA, USA	NA	NA	NA	NA		Human, Homo sapiens
597	1400144.3	Enterobacter aerogenes UCI 47	Enterobacter aerogenes UCI 47	1400144	WGS	UCI 47	NA	NA		MLST.Enterobacter_cloacae.248				2014-02-03T00:00:00Z		PRJNA219299	SAMN02356627	GCA_000534095.1	SRR1010867,SRR1010868,SRR999461,SRR999462	JCKN00000000	-	Broad Institute	WGS	Illumina	139.0x	allpaths v. R47768	NA	NA	17	5253798	55	4897	4829		sputum			United States	Irvine, CA, USA	NA	NA	NA	NA		Human, Homo sapiens
598	1400145.3	Enterobacter aerogenes UCI 48	Enterobacter aerogenes UCI 48	1400145	WGS	UCI 48	NA	NA		MLST.Enterobacter_cloacae.248				2014-02-03T00:00:00Z		PRJNA219300	SAMN02356628	GCA_000534075.1	SRR1010869,SRR1010870,SRR999463,SRR999464	JCKM00000000	-	Broad Institute	WGS	Illumina	139.0x	allpaths v. R47768	NA	NA	16	5257045	55	4910	4826		sputum			United States	Irvine, CA, USA	NA	NA	NA	NA		Human, Homo sapiens
599	1400146.3	Enterobacter cloacae UCI 23	Enterobacter cloacae UCI 23	1400146	WGS	UCI 23	NA	NA		MLST.Enterobacter_cloacae.740				2014-02-03T00:00:00Z		PRJNA219273	SAMN02356603	GCA_000534295.1	SRR1010871,SRR1010872,SRR999465,SRR999466	JCKX00000000	-	Broad Institute	WGS	Illumina	138.0x	allpaths v. R47768	NA	NA	15	4957622	55.5	4634	4606		aspirate			United States	Irvine, CA, USA	NA	NA	NA	NA		Human, Homo sapiens
600	1400147.3	Enterobacter cloacae UCI 24	Enterobacter cloacae UCI 24	1400147	WGS	UCI 24	NA	NA		MLST.Enterobacter_cloacae.741				2014-02-03T00:00:00Z		PRJNA219274	SAMN02356604	GCA_000534275.1	SRR1010873,SRR1010874,SRR999467,SRR999468	JCKW00000000	-	Broad Institute	WGS	Illumina	136.0x	allpaths v. R47768	NA	NA	7	4769038	54.9	4485	4456		Urine			United States	Irvine, CA, USA	NA	NA	NA	NA		Human, Homo sapiens
601	1400148.3	Enterobacter cloacae UCI 29		1400148	WGS	UCI 29	NA	NA		MLST.Enterobacter_cloacae.741				2014-05-19T00:00:00Z	-	PRJNA219279	SAMN02356609	GCA_000692355.1		JMUV00000000	-	Broad Institute		Illumina	144.0x	allpaths v. R48559	NA	NA	23	4943920	54.8	4658	4690		blood			United States	Irvine, CA, USA	NA	NA	NA	NA		Human, Homo sapiens
602	1400149.3	Enterobacter cloacae UCI 30	Enterobacter cloacae UCI 30	1400149	WGS	UCI 30	NA	NA						2014-02-03T00:00:00Z		PRJNA219280	SAMN02356610	GCA_000534215.1	SRR1010875,SRR1010876,SRR999471,SRR999472	JCKT00000000	-	Broad Institute	WGS	Illumina	144.0x	allpaths v. R47768	NA	NA	16	4684079	55.6	4394	4389		Urine			United States	Irvine, CA, USA	NA	NA	NA	NA		Human, Homo sapiens
603	1400150.3	Enterobacter cloacae UCI 35	Enterobacter cloacae UCI 35	1400150	WGS	UCI 35	NA	NA		MLST.Enterobacter_cloacae.127				2014-02-03T00:00:00Z		PRJNA219285	SAMN02356615	GCA_000534195.1	SRR1010877,SRR1010878,SRR999473,SRR999474	JCKS00000000	-	Broad Institute	WGS	Illumina	135.0x	allpaths v. R47768	NA	NA	17	4585398	55.2	4321	4378		surgical procedure specimen			United States	Irvine, CA, USA	NA	NA	NA	NA		Human, Homo sapiens
604	1400151.3	Enterobacter cloacae UCI 36	Enterobacter cloacae UCI 36	1400151	WGS	UCI 36	NA	NA		MLST.Enterobacter_cloacae.127				2014-02-03T00:00:00Z		PRJNA219286	SAMN02356616	GCA_000534175.1	SRR1010879,SRR1010880,SRR999475,SRR999476	JCKR00000000	-	Broad Institute	WGS	Illumina	137.0x	allpaths v. R47768	NA	NA	17	4749339	55.2	4483	4534		tissue			United States	Irvine, CA, USA	NA	NA	NA	NA		Human, Homo sapiens
605	1400152.3	Enterobacter cloacae UCI 39	Enterobacter cloacae UCI 39	1400152	WGS	UCI 39	NA	NA		MLST.Enterobacter_cloacae.743				2014-02-03T00:00:00Z		PRJNA219291	SAMN02356619	GCA_000534155.1	SRR1010881,SRR1010882,SRR999477,SRR999478	JCKQ00000000	-	Broad Institute	WGS	Illumina	135.0x	allpaths v. R47768	NA	NA	12	4802623	56	4446	4426		Urine			United States	Irvine, CA, USA	NA	NA	NA	NA		Human, Homo sapiens
606	1400153.4	Enterobacter cloacae UCI 40		1400153	WGS	UCI 40	NA	NA								PRJNA219292	SAMN02356620		SRR1010883,SRR1010884,SRR999479,SRR999480								NA	NA	187	5576978	57.277042	5624	NA		wound			United States	USA: Irvine, CA	NA	NA	NA	NA		Human, Homo sapiens
607	1400154.3	Enterobacter cloacae UCI 49	Enterobacter cloacae UCI 49	1400154	WGS	UCI 49	NA	NA		MLST.Enterobacter_cloacae.484				2014-02-03T00:00:00Z		PRJNA219301	SAMN02356629	GCA_000534055.1	SRR1010885,SRR1010886,SRR999481,SRR999482	JCKL00000000	-	Broad Institute	WGS	Illumina	138.0x	allpaths v. R47768	NA	NA	15	5010936	55.7	4687	4660		Urine			United States	Irvine, CA, USA	NA	NA	NA	NA		Human, Homo sapiens
608	1400155.3	Enterobacter cloacae UCI 50	Enterobacter cloacae UCI 50	1400155	WGS	UCI 50	NA	NA		MLST.Enterobacter_cloacae.152				2014-02-03T00:00:00Z		PRJNA219302	SAMN02356630	GCA_000534035.1	SRR1010887,SRR1010888,SRR999483,SRR999484	JCKK00000000	-	Broad Institute	WGS	Illumina	137.0x	allpaths v. R47768	NA	NA	12	4856598	55.1	4520	4514		aspirate, JP drain			United States	Irvine, CA, USA	NA	NA	NA	NA		Human, Homo sapiens
609	1410031.3	Enterobacter cloacae MRSN 11248		1410031	WGS	MRSN 11248	NA	NA		MLST.Enterobacter_cloacae.653		MRSN<USA>:11248		2015-04-29T00:00:00Z		PRJNA223618	SAMN03486506	GCF_000981975.1		LBLX01000000		J. Craig Venter Institute		Illumina HiSeq 2000	86.7x	Celera Assembler v. 7.0	NA	NA	56	5108163	54.65	4989	4724		Wound	isolated from a human wound in the southwestern US	06-Aug-2012	United States	USA: San Antonio	NA	NA	NA	NA		Human, Homo sapiens			infection
610	1410032.3	Enterobacter cloacae MRSN 11489		1410032	WGS	MRSN 11489	NA	NA		MLST.Enterobacter_cloacae.654				2014-12-04T00:00:00Z	-	PRJNA223617	SAMN03160298	GCA_000794145.1		JTEP00000000	-	J. Craig Venter Institute		Illumina GAIIx	94.99x	Celera Assembler v. 7.0	NA	3	28	4643032	55.3	4450	4513		human wound	isolated from a human wound in the southwestern US	2012-08-30	United States	USA: southwestern US	NA	NA	NA	NA		Human, Homo sapiens
611	1439320.3	Enterobacter aerogenes MGH 61		1439320	WGS	MGH 61	NA	NA						2014-05-19T00:00:00Z	-	PRJNA234260	SAMN02581393	GCA_000692155.1	SRR1196694,SRR1197686,SRR1203969,SRR1204011	JMUL00000000	-	Broad Institute		Illumina	134.0x	allpaths v. R48559	NA	NA	40	5293203	55	4934	4916		Blood		4/13/13	United States	Boston, MA, USA	NA	NA	NA	NA		Human, Homo sapiens		Adult
612	1439321.3	Enterobacter aerogenes MGH 62		1439321	WGS	MGH 62	NA	NA		MLST.Enterobacter_cloacae.248				2014-05-19T00:00:00Z	-	PRJNA234261	SAMN02581394	GCA_000692175.1	SRR1196853,SRR1196967,SRR1203949,SRR1206027	JMUM00000000	-	Broad Institute		Illumina	134.0x	allpaths v. R48559	NA	NA	33	5266196	55	4911	4856		Wound		4/13/13	United States	Boston, MA, USA	NA	NA	NA	NA		Human, Homo sapiens		Adult
613	1439322.3	Enterobacter aerogenes MGH 77		1439322	WGS	MGH 77	NA	NA		MLST.Enterobacter_cloacae.248				2014-05-19T00:00:00Z	-	PRJNA234117	SAMN02581250	GCA_000692195.1	SRR1180884,SRR1180986,SRR1187744,SRR1187845	JMUN00000000	-	Broad Institute		Illumina	138.0x	allpaths v. R48559	NA	NA	32	5277091	55	4950	4886		Wound - abdominal		7/13/13	United States	Boston, MA, USA	NA	NA	NA	NA		Human, Homo sapiens		Adult
614	1439323.3	Enterobacter aerogenes MGH 78		1439323	WGS	MGH 78	NA	NA		MLST.Enterobacter_cloacae.248				2014-05-19T00:00:00Z	-	PRJNA234118	SAMN02581251	GCA_000692215.1	SRR1180739,SRR1181052,SRR1187701,SRR1187736	JMUO00000000	-	Broad Institute		Illumina	135.0x	allpaths v. R48559	NA	NA	20	5286526	55.1	4935	4898		Urine		7/13/13	United States	Boston, MA, USA	NA	NA	NA	NA		Human, Homo sapiens		Adult
615	1439324.3	Enterobacter cloacae BIDMC 66		1439324	WGS	BIDMC 66	NA	NA						2014-05-19T00:00:00Z	-	PRJNA234154	SAMN02581287	GCA_000692235.1	SRR1180908,SRR1180917,SRR1187818,SRR1187833	JMUP00000000	-	Broad Institute		Illumina	143.0x	allpaths v. R48559	NA	NA	34	5271370	54.8	5014	5083	Tissue	TISSUE		2013	United States	Boston, MA, USA	NA	NA	NA	NA		Human, Homo sapiens
616	1439325.3	Enterobacter cloacae BIDMC 67		1439325	WGS	BIDMC 67	NA	NA		MLST.Enterobacter_cloacae.271				2014-05-19T00:00:00Z	-	PRJNA234155	SAMN02581288	GCA_000692255.1	SRR1180905,SRR1181027,SRR1187721,SRR1187756	JMUQ00000000	-	Broad Institute		Illumina	136.0x	allpaths v. R48559	NA	NA	20	4822561	54.7	4613	4605		ABSCESS, PELVIC DRAIN		2013	United States	Boston, MA, USA	NA	NA	NA	NA		Human, Homo sapiens
617	1439326.3	Enterobacter cloacae CHS 79		1439326	WGS	CHS 79	NA	NA		MLST.Enterobacter_cloacae.681				2014-05-19T00:00:00Z	-	PRJNA234248	SAMN02581381	GCA_000692295.1	SRR1196741,SRR1197698,SRR1204018,SRR1204052	JMUS00000000	-	Broad Institute		Illumina	140.0x	allpaths v. R48559	NA	NA	40	5136578	55.7	4818	4848		Urine		10/5/13	United States	North Carolina, USA	NA	NA	NA	NA		Human, Homo sapiens		Adult
618	1439328.3	Enterobacter cloacae BWH 43		1439328	WGS	BWH 43	NA	NA		MLST.Enterobacter_cloacae.414				2014-05-19T00:00:00Z	-	PRJNA234121	SAMN02581254	GCA_000692275.1	SRR1180909,SRR1181053,SRR1187717,SRR1187779	JMUR00000000	-	Broad Institute		Illumina	137.0x	allpaths v. R48559	NA	NA	20	5045694	56.2	4644	4680		Urine		2013	United States	USA: Boston	NA	NA	NA	NA		Human, Homo sapiens
619	1439329.3	Enterobacter cloacae MGH 53		1439329	WGS	MGH 53	NA	NA						2014-05-19T00:00:00Z	-	PRJNA234252	SAMN02581385	GCA_000692315.1	SRR1196828,SRR1196975,SRR1203976,SRR1204024	JMUT00000000	-	Broad Institute		Illumina	144.0x	allpaths v. R48559	NA	NA	32	5056365	55.3	4705	4763		Urine		2013	United States	USA: Boston	NA	NA	NA	NA		Human, Homo sapiens
620	1439330.3	Enterobacter cloacae MGH 54		1439330	WGS	MGH 54	NA	NA		MLST.Enterobacter_cloacae.730				2014-05-19T00:00:00Z	-	PRJNA234253	SAMN02581386	GCA_000692335.1	SRR1196770,SRR1197664,SRR1203936,SRR1204015	JMUU00000000	-	Broad Institute		Illumina	148.0x	allpaths v. R48559	NA	NA	24	4839852	56	4456	4490		Urine		2013	United States	USA: Boston	NA	NA	NA	NA		Human, Homo sapiens
621	1449089.4	Enterobacter cloacae subsp. cloacae SY-70	Enterobacter cloacae subsp. cloacae SY-70	1449089	WGS	SY-70	NA	NA		MLST.Enterobacter_cloacae.738				2014-02-06T00:00:00Z		PRJNA235141	SAMN02582420	GCA_000564975.1		JALR00000000	-	China CDC	WGS	Illumina GAII	82.0x	SOAPdenovo v. 1.05	NA	NA	184	5075059	55.4	4887	NA		urine sample from patient		2012	China	China: Sanya	NA	NA	NA	NA		Human, Homo sapiens
622	1449966.3	Enterobacter sp. T1-1		1449966	WGS	T1-1	NA	NA		MLST.Enterobacter_cloacae.739				2014-06-23T00:00:00Z	-	PRJNA235243	SAMN02869885	GCA_000710795.1		JALW00000000	-	University of Malaya		Illumina HiSeq	1415.0x	CLC Genomics Workbench v. 6	NA	NA	142	4903249	55	4482	NA		tongue			Malaysia	Malaysia	NA	NA	NA	NA		Human, Homo sapiens
623	1463165.232	Klebsiella quasipneumoniae strain OH14P		1463165	WGS	OH14P	NA	NA		MLST.Klebsiella_pneumoniae.1308				2019-11-10T00:00:00Z		PRJNA577515	SAMN13028220			WJFG01000000		South China Agricultural University		Illumina HiSeq	482x	CLC Genomics Workbench v. 10.1	NA	NA	835	5565333	57.533676	6097	5794		feces		15-Nov-2018	China	China:Guangdong, Guangzhou	NA	NA	NA	NA		Human, Homo sapiens
624	1535203.3	Enterobacter sp. KINAN-G		1535203	WGS	KINAN-G	NA	NA		MLST.Enterobacter_cloacae.963				2017-12-21T00:00:00Z		PRJDB3049	SAMD00019157	GCA_002897075.1		BBKD01000000		Laboratory of Bacterial Genomics, Pathogen Genomic Center, National Institute of Infectious Diseases		GAIIx, MiSeq	200x	CLC De Novo Assembler v. 7.0.4	NA	NA	415	4819796	55.291035	5125	4423		sputum sample of 81 year-old patient suffering from aspiration pneumonia	isolated from sputum sample of 81 year-old patient suffering from aspiration pneumonia in 2011	2011	Japan	Japan	NA	NA	NA	NA	env_biome:human-associated habitat	Human, Homo sapiens		81 year	aspiration pneumonia
625	1571816.3	Enterobacter sp. FB		1571816	WGS	FB	NA	NA		MLST.Enterobacter_cloacae.715				2014-12-19T00:00:00Z	-	PRJNA266747	SAMN03174119	GCA_000805795.1		JSZC00000000	-	Chengdu Military General Hospital		PacBio	78.14x	HGAP protocol,SMRT Analysis v. 2.2.0	NA	NA	18	4981029	55.98	4628	4493		bacterial sepsis female patient	isolated from a bacterial sepsis female patient in Zhejiang Province, China	2013	China	Zhejiang Province China	NA	NA	NA	NA		Human, Homo sapiens	female
626	1572665.3	Enterobacter sp. 940_PEND		1572665	WGS	940_PEND	NA	NA		MLST.Enterobacter_cloacae.162				2015-07-10T00:00:00Z		PRJNA267549	SAMN03198160	GCF_001059415.1	SRR1656392	JUMS01000000		University of Washington		Illumina HiSeq	10x	ABYSS v. 1.3.5	NA	NA	165	4917671	55.52	4828	NA					United States	USA: WA	NA	NA	NA	NA		Human, Homo sapiens
627	1581111.5	Enterobacter sp. HMSC16D10		1581111	WGS	HMSC16D10	NA	NA						2016-10-21T00:00:00Z		PRJNA269880	SAMN03287031	GCA_001807145.1		LTZU01000000		The Genome Institute at Washington University		Illumina	201x	Velvet v. 1.1.04	NA	NA	114	5123096	55.717026	5055	4831		urinary tract					NA	NA	NA	NA		Human, Homo sapiens
628	158836.10	Enterobacter hormaechei strain SMART_309		158836	WGS	SMART_309	NA	NA		MLST.Enterobacter_cloacae.78				2015-12-21T00:00:00Z		PRJNA259658	SAMN04252898	GCF_001472085.1	SRR2960068	LPQK01000000		JCVI		Illumina NextSeq 500	219.28x	SPAdes v. 3.1.1	NA	NA	58	4830638	54.93	4700	4501				2010	Italy	Italy	NA	NA	NA	NA		Human, Homo sapiens	male	74 years	clinical or host-associated bacteria
629	158836.106	Enterobacter hormaechei strain KOO6		158836	WGS	KOO6	NA	NA						2017-10-03T00:00:00Z		PRJNA355910	SAMN06106854	GCA_002416795.1		NXJH01000000		University of Pretoria		Illumina MiSeq	92x	SPAdes v. October-2016	NA	NA	260	5081531	55.19	5061	4971		hospitals	isolated from hospitals in Pretoria, South Africa and found to be resistant to extended-spectrum beta lactamases (penicillins and cephalosporins) were subjected to whole genome sequencing to characterize their resistance mechanisms and molecular epidemiology	18-Apr-2013	South Africa	South Africa:Pretoria	NA	NA	NA	NA		Human, Homo sapiens	female	27	TB case: foot amputation
630	158836.107	Enterobacter hormaechei strain EC015		158836	WGS	EC015	NA	NA						2017-10-03T00:00:00Z		PRJNA355910	SAMN06106852	GCA_002417005.1		NXJF01000000		University of Pretoria		IonTorrent	96x	SPAdes v. October-2016	NA	NA	113	4992489	54.83	5083	4865		urine	isolated from hospitals in Pretoria, South Africa and found to be resistant to extended-spectrum beta lactamases (penicillins and cephalosporins) were subjected to whole genome sequencing to characterize their resistance mechanisms and molecular epidemiology	20-Aug-2013	South Africa	South Africa:Pretoria	NA	NA	NA	NA		Human, Homo sapiens	male	18	Post renal transplant
631	158836.108	Enterobacter hormaechei strain ST-234:K063		158836	WGS	ST-234:K063	NA	NA			genotype:ST-234			2017-10-03T00:00:00Z		PRJNA355910	SAMN06106860	GCA_002417315.1		NXJN01000000		University of Pretoria		Illumina MiSeq	90x	SPAdes v. October-2016	NA	NA	223	5233554	54.94	5280	5152		blood	isolated from hospitals in Pretoria, South Africa and found to be resistant to extended-spectrum beta lactamases (penicillins and cephalosporins) were subjected to whole genome sequencing to characterize their resistance mechanisms and molecular epidemiology	15-May-2013	South Africa	South Africa:Pretoria	NA	NA	NA	NA		Human, Homo sapiens	male	41	TB case: AML
632	158836.11	Enterobacter hormaechei strain SMART_575		158836	WGS	SMART_575	NA	NA		MLST.Enterobacter_cloacae.518				2015-12-21T00:00:00Z		PRJNA259658	SAMN04252917	GCF_001472515.1	SRR2960089	LPPR01000000		JCVI		Illumina NextSeq 500	211.11x	SPAdes v. 3.1.1	NA	NA	83	4950914	54.76	4903	4659				2011	Serbia	Serbia	NA	NA	NA	NA		Human, Homo sapiens	female	86 years	clinical or host-associated bacteria
633	158836.12	Enterobacter hormaechei strain SMART_1105		158836	WGS	SMART_1105	NA	NA		MLST.Enterobacter_cloacae.78				2015-12-21T00:00:00Z		PRJNA259658	SAMN04252953	GCF_001475475.1	SRR2960151	LPOH01000000		JCVI		Illumina NextSeq 500	201.11x	SPAdes v. 3.1.1	NA	NA	39	5016640	54.96	4966	4671				2013	Greece	Greece	NA	NA	NA	NA		Human, Homo sapiens	female	63 years	clinical or host-associated bacteria
634	158836.126	Enterobacter hormaechei strain K130		158836	WGS	K130	NA	NA						2017-10-03T00:00:00Z		PRJNA355910	SAMN06106888	GCA_002510085.1		NXKO01000000		University of Pretoria		IonTorrent	90x	SPAdes v. October-2016	NA	NA	109	5152489	54.95	5189	5019		sputum	isolated from hospitals in Pretoria, South Africa and found to be resistant to extended-spectrum beta lactamases (penicillins and cephalosporins) were subjected to whole genome sequencing to characterize their resistance mechanisms and molecular epidemiology	09-Aug-2013	South Africa	South Africa:Pretoria	NA	NA	NA	NA		Human, Homo sapiens
635	158836.13	Enterobacter hormaechei strain SMART_272		158836	WGS	SMART_272	NA	NA		MLST.Enterobacter_cloacae.78				2016-01-22T00:00:00Z		PRJNA259658	SAMN04252894	GCF_001526005.1	SRR2960062,SRR2960063	LREQ01000000		JCVI		Illumina NextSeq 500	135.23x	SPAdes v. 3.1.1	NA	NA	67	5002226	54.65	4894	4678				2010	Taiwan	Taiwan	NA	NA	NA	NA		Human, Homo sapiens	female	33 years	clinical or host-associated bacteria
636	158836.152	Enterobacter hormaechei strain KPC4_1		158836	WGS	KPC4_1	NA	NA		MLST.Enterobacter_cloacae.597				2018-01-08T00:00:00Z		PRJNA339530	SAMN05718081	GCA_002878435.1		MRBC01000000		University of Mississippi Medical Center		Illumina NextSeq 500	60.0x	CLCbio v. 04/2016	NA	NA	97	4857072	54.976788	4843	4722		urine		17-Jan-2016	United States	United States	NA	NA	NA	NA		Human, Homo sapiens	female	35	urinary tract infection
637	158836.153	Enterobacter hormaechei strain YDC518		158836	WGS	YDC518	NA	NA		MLST.Enterobacter_cloacae.269				2018-01-17T00:00:00Z		PRJNA416908	SAMN07974466	GCA_002886565.1		PGIM01000000		University of Maryland, School of Medicine		Illumina HiSeq	560x	SPAdes v. 3.7.1	NA	NA	92	4622802	55.2092	4505	NA					United States	USA: Pennsylvania	NA	NA	NA	NA		Human, Homo sapiens
638	158836.154	Enterobacter hormaechei strain YDC498		158836	WGS	YDC498	NA	NA		MLST.Enterobacter_cloacae.269				2018-01-17T00:00:00Z		PRJNA416908	SAMN07974465	GCA_002886625.1		PGIN01000000		University of Maryland, School of Medicine		Illumina HiSeq	524x	SPAdes v. 3.7.1	NA	NA	81	4635710	55.189926	4517	NA					United States	USA: Pennsylvania	NA	NA	NA	NA		Human, Homo sapiens
639	158836.155	Enterobacter hormaechei strain TUM10698		158836	WGS	TUM10698	NA	NA		MLST.Enterobacter_cloacae.78				2017-08-24T00:00:00Z		PRJDB6127	SAMD00089491	GCA_002923255.1		BEFL01000000		Toho University		illumina MiSeq	123x	CLC genomics workbench v. 9.5.4	NA	NA	90	5127388	54.891167	5024	NA		Stool		2010-09-11	Japan	Japan	NA	NA	NA	NA		Human, Homo sapiens
640	158836.162	Enterobacter hormaechei strain AUH-ENM2		158836	WGS	AUH-ENM2	NA	NA		MLST.Enterobacter_cloacae.114				2018-04-18T00:00:00Z		PRJNA438974	SAMN08737032	GCA_003056895.1		PYGX01000000		Lebanese American University		Illumina MiSeq	30.0x	SPAdes v. 3.9	NA	NA	121	5286021	54.840286	5204	NA				2017	Lebanon	Lebanon	NA	NA	NA	NA		Human, Homo sapiens
641	158836.163	Enterobacter hormaechei strain AUH-ENM8		158836	WGS	AUH-ENM8	NA	NA		MLST.Enterobacter_cloacae.113				2018-04-18T00:00:00Z		PRJNA438984	SAMN08737336	GCA_003056865.1		PYHD01000000		Lebanese American University		Illumina MiSeq	30.0x	SPAdes v. 3.9	NA	NA	88	4856492	55.418068	4680	NA				2017	Lebanon	Lebanon	NA	NA	NA	NA		Human, Homo sapiens
642	158836.164	Enterobacter hormaechei strain AUH-ENM6		158836	WGS	AUH-ENM6	NA	NA		MLST.Enterobacter_cloacae.113				2018-04-18T00:00:00Z		PRJNA438980	SAMN08737212	GCA_003056835.1		PYHB01000000		Lebanese American University		Illumina MiSeq	30.0x	SPAdes v. 3.9	NA	NA	102	5019958	55.239048	4899	NA				2017	Lebanon	Lebanon	NA	NA	NA	NA		Human, Homo sapiens
643	158836.165	Enterobacter hormaechei strain AUH-ENM5		158836	WGS	AUH-ENM5	NA	NA						2018-04-18T00:00:00Z		PRJNA438978	SAMN08737111	GCA_003056805.1		PYHA01000000		Lebanese American University		Illumina MiSeq	30.0x	SPAdes v. 3.9	NA	NA	60	4636311	55.63011	4390	NA				2017	Lebanon	Lebanon	NA	NA	NA	NA		Human, Homo sapiens
644	158836.166	Enterobacter hormaechei strain AUH-ENM3		158836	WGS	AUH-ENM3	NA	NA		MLST.Enterobacter_cloacae.198				2018-04-18T00:00:00Z		PRJNA438976	SAMN08737109	GCA_003056765.1		PYGY01000000		Lebanese American University		Illumina MiSeq	30.0x	SPAdes v. 3.9	NA	NA	157	4839419	55.471184	4804	NA				2017	Lebanon	Lebanon	NA	NA	NA	NA		Human, Homo sapiens
645	158836.167	Enterobacter hormaechei strain SCEH020042		158836	Complete	SCEH020042	NA	NA		MLST.Enterobacter_cloacae.145				2018-04-16T00:00:00Z		PRJNA415108	SAMN08027257	GCA_003051945.1		CP028538,CP028536,CP028537		West China Hospital, Sichuan University		Illumina HiSeq; MinION	200.0x	Unicycler v. 0.4.4	1	2	3	5149980	54.57561	5139	5008				2016-10-10	China	China: Sichuan	NA	NA	NA	NA		Human, Homo sapiens
646	158836.172	Enterobacter hormaechei strain 153C2		158836	WGS	153C2	NA	NA		MLST.Enterobacter_cloacae.487				2018-07-06T00:00:00Z		PRJNA472443	SAMN09435826	GCA_003289265.1		QMCQ01000000		CHU de Bicetre		Illumina	50x	CLC Workbench v. 10	NA	NA	177	4914394	55.424217	4903	4801		blood culture		26-Oct-2017	France	France	NA	NA	NA	NA		Human, Homo sapiens
647	158836.173	Enterobacter hormaechei strain 105I5		158836	WGS	105I5	NA	NA		MLST.Enterobacter_cloacae.78				2018-07-06T00:00:00Z		PRJNA472443	SAMN09435819	GCA_003289325.1		QMCX01000000		CHU de Bicetre		Illumina	50x	CLC Workbench v. 10	NA	NA	241	5015164	54.78029	5013	4900		urine sample		30-Mar-2016	France	France	NA	NA	NA	NA		Human, Homo sapiens
648	158836.174	Enterobacter hormaechei strain 1_ST78		158836	WGS	1_ST78	NA	NA		MLST.Enterobacter_cloacae.78				2018-07-11T00:00:00Z		PRJNA476574	SAMN09442859	GCA_003314365.1		QNVP01000000		Hospital Universitary 12 de octubre		Illumina HiSeq	150x	SPAdes v. 3.12	NA	NA	85	4978100	54.90611	5004	4922		urine		2016-08-03	Spain	Spain	NA	NA	NA	NA		Human, Homo sapiens
649	158836.175	Enterobacter hormaechei strain 2_ST78		158836	WGS	2_ST78	NA	NA		MLST.Enterobacter_cloacae.78				2018-07-11T00:00:00Z		PRJNA476575	SAMN09442881	GCA_003314425.1		QNVQ01000000		Hospital Universitary 12 de octubre		Illumina HiSeq	150x	SPAdes v. 3.12	NA	NA	96	4977242	54.900986	5009	4926		urine		2017-01-17	Spain	Spain	NA	NA	NA	NA		Human, Homo sapiens
650	158836.176	Enterobacter hormaechei strain 3_ST78		158836	WGS	3_ST78	NA	NA		MLST.Enterobacter_cloacae.78				2018-07-11T00:00:00Z		PRJNA476576	SAMN09442883	GCA_003314475.1		QNVR01000000		Hospital Universitary 12 de octubre		Illumina HiSeq	150x	SPAdes v. 3.12	NA	NA	70	4977493	54.90236	5003	4915		skin		2017-02-21	Spain	Spain	NA	NA	NA	NA		Human, Homo sapiens
651	158836.186	Enterobacter hormaechei strain CRE74		158836	WGS	CRE74	NA	NA		MLST.Enterobacter_cloacae.190	genotype:carbapenemase-negative			2018-08-16T00:00:00Z		PRJNA436373	SAMN08623828	GCA_003400585.1		PXJX01000000		Stanford Healthcare		Illumina HiSeq	100x	SPAdes v. 3.8.0	NA	NA	197	4999021	55.15892	4975	NA		blood		03-Mar-2016	United States	USA: Palo Alto, California	NA	NA	NA	NA		Human, Homo sapiens			bacterial infectious disease
652	158836.187	Enterobacter hormaechei strain CRE33		158836	WGS	CRE33	NA	NA			genotype:carbapenemase-negative			2018-08-16T00:00:00Z		PRJNA436373	SAMN08623807	GCA_003400765.1		PXKS01000000		Stanford Healthcare		Illumina HiSeq	100x	SPAdes v. 3.8.0	NA	NA	217	4903893	55.40849	4809	NA		blood		21-May-2015	United States	USA: Palo Alto, California	NA	NA	NA	NA		Human, Homo sapiens			bacterial infectious disease
653	158836.188	Enterobacter hormaechei strain CRE11		158836	WGS	CRE11	NA	NA			genotype:carbapenemase-negative			2018-08-16T00:00:00Z		PRJNA436373	SAMN08623787	GCA_003401035.1		PXLL01000000		Stanford Healthcare		Illumina HiSeq	100x	SPAdes v. 3.8.0	NA	NA	340	5171775	55.306293	5198	NA		blood		10-Nov-2013	United States	USA: Palo Alto, California	NA	NA	NA	NA		Human, Homo sapiens			bacterial infectious disease
654	158836.189	Enterobacter hormaechei strain CRE73		158836	WGS	CRE73	NA	NA		MLST.Enterobacter_cloacae.45	genotype:blaKPC			2018-08-16T00:00:00Z		PRJNA436373	SAMN08623827	GCA_003401165.1		PXJY01000000		Stanford Healthcare		Illumina HiSeq	100x	SPAdes v. 3.8.0	NA	NA	318	5065669	55.170166	5124	NA		blood		07-Sep-2016	United States	USA: Palo Alto, California	NA	NA	NA	NA		Human, Homo sapiens			bacterial infectious disease
655	158836.190	Enterobacter hormaechei strain CRE06		158836	WGS	CRE06	NA	NA			genotype:carbapenemase-negative			2018-08-16T00:00:00Z		PRJNA436373	SAMN08623782	GCA_003401515.1		PXLQ01000000		Stanford Healthcare		Illumina HiSeq	100x	SPAdes v. 3.8.0	NA	NA	377	4831039	55.253433	4858	NA		blood		16-Jul-2013	United States	USA: Palo Alto, California	NA	NA	NA	NA		Human, Homo sapiens			bacterial infectious disease
656	158836.191	Enterobacter hormaechei strain S13		158836	Complete	S13	NA	NA		MLST.Enterobacter_cloacae.1015				2018-08-20T00:00:00Z		PRJNA302185	SAMN04448506	GCA_003408555.1		CP031565,CP031570,CP031569,CP031567,CP031566,CP031568		Centers for Disease Control and Prevention. Division of Healthcare Quality Promotion		PacBio RSII	86.0x	HGAP v. V3	1	5	6	5379077	54.90072	5559	5336		Rectal swab		2013			NA	NA	NA	NA		Human, Homo sapiens
657	158836.192	Enterobacter hormaechei strain S6		158836	Complete	S6	NA	NA		MLST.Enterobacter_cloacae.110				2018-08-20T00:00:00Z		PRJNA302185	SAMN04448499	GCA_003408595.1		CP031574,CP031576,CP031575		Centers for Disease Control and Prevention. Division of Healthcare Quality Promotion		PacBio RSII	98.0x	HGAP v. V3	1	2	3	5382553	54.937275	5396	5215		Rectal swab		2015			NA	NA	NA	NA		Human, Homo sapiens
658	158836.193	Enterobacter hormaechei strain S5		158836	Complete	S5	NA	NA		MLST.Enterobacter_cloacae.254				2018-08-20T00:00:00Z		PRJNA302185	SAMN04448498	GCA_003408575.1		CP031571,CP031573,CP031572		Centers for Disease Control and Prevention. Division of Healthcare Quality Promotion		PacBio RSII	99.0x	HGAP v. V3	1	2	3	5114406	55.187542	5152	4994		Rectal swab		2015			NA	NA	NA	NA		Human, Homo sapiens
659	158836.195	Enterobacter hormaechei strain TUM13743		158836	WGS	TUM13743	NA	NA		MLST.Enterobacter_cloacae.78				2018-07-25T00:00:00Z		PRJDB7154	SAMD00131355	GCA_003427135.1		BHDW01000000		Toho University		illumina MiSeq	37.1x	SPAdes v. 3.11	NA	NA	438	4918431	55.117985	4841	NA		Blood		2013	Japan	Japan	NA	NA	NA	NA		Human, Homo sapiens
660	158836.196	Enterobacter hormaechei strain TUM13744		158836	WGS	TUM13744	NA	NA		MLST.Enterobacter_cloacae.78				2018-07-25T00:00:00Z		PRJDB7154	SAMD00131356	GCA_003427155.1		BHDX01000000		Toho University		illumina MiSeq	78.7x	SPAdes v. 3.11	NA	NA	235	5044209	54.763573	4964	NA		Blood		2013	Japan	Japan	NA	NA	NA	NA		Human, Homo sapiens
661	158836.197	Enterobacter hormaechei strain ntmc-TA		158836	WGS	ntmc-TA	NA	NA		MLST.Enterobacter_cloacae.78				2018-07-25T00:00:00Z		PRJDB7154	SAMD00131357	GCA_003427215.1		BHEA01000000		Toho University		illumina MiSeq	59.2x	SPAdes v. 3.11	NA	NA	124	5081246	54.54599	5038	NA		Blood		2017	Japan	Japan	NA	NA	NA	NA		Human, Homo sapiens
662	158836.198	Enterobacter hormaechei strain WCHEH020038		158836	Complete	WCHEH020038	NA	NA		MLST.Enterobacter_cloacae.418				2018-08-26T00:00:00Z		PRJNA415108	SAMN08027258	GCA_003428425.1		CP031726,CP031722,CP031723,CP031724,CP031725		West China Hospital, Sichuan University		Illumina HiSeq; MinION	200.0x	Unicycler v. 0.4.6	1	4	5	5081310	54.826805	5049	4953				2016-11-02	China	China: Sichuan: Chengdu	NA	NA	NA	NA		Human, Homo sapiens
663	158836.199	Enterobacter hormaechei strain AM17-61		158836	WGS	AM17-61	NA	NA		MLST.Enterobacter_cloacae.544				2018-08-31T00:00:00Z		PRJNA482748	SAMN09734856	GCA_003433665.1		QVHU01000000		BGI		Illumina Hiseq	100x	SOAPdenovo v. 2	NA	NA	33	4596352	55.29258	4478	4441		feces		2013-09-01	China	China: Shenzhen	NA	NA	NA	NA		Human, Homo sapiens
664	158836.206	Enterobacter hormaechei strain ST93		158836	WGS	ST93	NA	NA						2018-12-10T00:00:00Z		PRJNA419276	SAMN08048870	GCA_003934005.1		PHNZ01000000		Zhejiang Provincial People's Hospital		Illumina	200.0x	CLC NGS Cell v. 10.0	NA	NA	766	5143150	54.652004	5563	5409		ascites		2016-11-11	China	China	NA	NA	NA	NA		Human, Homo sapiens			gall-stone
665	158836.212	Enterobacter hormaechei strain WCHEH090062		158836	WGS	WCHEH090062	NA	NA						2018-12-23T00:00:00Z		PRJNA415108	SAMN09845227	GCA_003964445.1		RXSF01000000		West China Hospital, Sichuan University		Illumina HiSeq	200x	Unicycler v. 0.4.7	NA	NA	155	5356561	54.817093	5442	5266				2018	China	China: Chengdu, Sichuan	NA	NA	NA	NA		Human, Homo sapiens
666	158836.213	Enterobacter hormaechei strain WCHEH090061		158836	WGS	WCHEH090061	NA	NA						2018-12-23T00:00:00Z		PRJNA415108	SAMN09845226	GCA_003964455.1		RXSE01000000		West China Hospital, Sichuan University		Illumina HiSeq	200x	Unicycler v. 0.4.7	NA	NA	53	4799633	55.56008	4742	4651				2018	China	China: Chengdu, Sichuan	NA	NA	NA	NA		Human, Homo sapiens
667	158836.214	Enterobacter hormaechei strain WCHEH090060		158836	WGS	WCHEH090060	NA	NA		MLST.Enterobacter_cloacae.550				2018-12-23T00:00:00Z		PRJNA415108	SAMN09845225	GCA_003964505.1		RXSD01000000		West China Hospital, Sichuan University		Illumina HiSeq	200x	Unicycler v. 0.4.7	NA	NA	47	4662988	55.673893	4500	4429				2018	China	China: Chengdu, Sichuan	NA	NA	NA	NA		Human, Homo sapiens
668	158836.215	Enterobacter hormaechei strain WCHEH090055		158836	WGS	WCHEH090055	NA	NA						2018-12-23T00:00:00Z		PRJNA415108	SAMN09845220	GCA_003964535.1		RXRY01000000		West China Hospital, Sichuan University		Illumina HiSeq	200x	Unicycler v. 0.4.7	NA	NA	76	4843650	55.1	4844	4744				2018	China	China: Chengdu, Sichuan	NA	NA	NA	NA		Human, Homo sapiens
669	158836.216	Enterobacter hormaechei strain WCHEH090039		158836	WGS	WCHEH090039	NA	NA		MLST.Enterobacter_cloacae.78				2018-12-23T00:00:00Z		PRJNA415108	SAMN09845215	GCA_003964545.1		RXRT01000000		West China Hospital, Sichuan University		Illumina HiSeq	200x	Unicycler v. 0.4.7	NA	NA	140	5160239	54.550884	5193	5026				2016	China	China: Chengdu, Sichuan	NA	NA	NA	NA		Human, Homo sapiens
670	158836.217	Enterobacter hormaechei strain WCHEH090056		158836	WGS	WCHEH090056	NA	NA		MLST.Enterobacter_cloacae.568				2018-12-23T00:00:00Z		PRJNA415108	SAMN09845221	GCA_003964555.1		RXRZ01000000		West China Hospital, Sichuan University		Illumina HiSeq	200x	Unicycler v. 0.4.7	NA	NA	97	4832360	55.245262	4768	4644				2018	China	China: Chengdu, Sichuan	NA	NA	NA	NA		Human, Homo sapiens
671	158836.218	Enterobacter hormaechei strain WCHEH090043		158836	WGS	WCHEH090043	NA	NA		MLST.Enterobacter_cloacae.337				2018-12-23T00:00:00Z		PRJNA415108	SAMN09845218	GCA_003964585.1		RXRW01000000		West China Hospital, Sichuan University		Illumina HiSeq	200x	Unicycler v. 0.4.7	NA	NA	78	4592856	55.49094	4560	4469				2016	China	China: Chengdu, Sichuan	NA	NA	NA	NA		Human, Homo sapiens
672	158836.219	Enterobacter hormaechei strain WCHEH090035		158836	WGS	WCHEH090035	NA	NA		MLST.Enterobacter_cloacae.127				2018-12-23T00:00:00Z		PRJNA415108	SAMN09845212	GCA_003964605.1		RXRQ01000000		West China Hospital, Sichuan University		Illumina HiSeq	200x	Unicycler v. 0.4.7	NA	NA	58	4532984	55.35996	4465	4358				2017	China	China: Chengdu, Sichuan	NA	NA	NA	NA		Human, Homo sapiens
673	158836.22	Enterobacter hormaechei strain CAV1176		158836	Complete	CAV1176	NA	NA						2016-07-15T00:00:00Z		PRJNA246471	SAMN03733727	GCA_001874505.1		CP011662,CP011658,CP011659,CP011661,CP011660		University of Oxford		PacBio	81X	HGAP3 v. 2.2.0	1	3	5	5043091	55.17	4934	4649		Perirectal		2010-05	United States	USA:Virginia	NA	NA	NA	NA		Human, Homo sapiens
674	158836.220	Enterobacter hormaechei strain WCHEH090026		158836	WGS	WCHEH090026	NA	NA						2018-12-23T00:00:00Z		PRJNA415108	SAMN09845203	GCA_003964635.1		RXRI01000000		West China Hospital, Sichuan University		Illumina HiSeq	200x	Unicycler v. 0.4.7	NA	NA	62	4817900	55.506714	4703	4600				2017	China	China: Chengdu, Sichuan	NA	NA	NA	NA		Human, Homo sapiens
675	158836.221	Enterobacter hormaechei strain WCHEH090004		158836	WGS	WCHEH090004	NA	NA						2018-12-23T00:00:00Z		PRJNA415108	SAMN09845182	GCA_003964695.1		RXQO01000000		West China Hospital, Sichuan University		Illumina HiSeq	200x	Unicycler v. 0.4.7	NA	NA	42	4449711	55.507202	4293	4214				2017	China	China: Chengdu, Sichuan	NA	NA	NA	NA		Human, Homo sapiens
676	158836.222	Enterobacter hormaechei strain SCEH020142		158836	WGS	SCEH020142	NA	NA						2018-12-23T00:00:00Z		PRJNA415108	SAMN08027260	GCA_003964745.1		RXPR01000000		West China Hospital, Sichuan University		Illumina HiSeq	200x	Unicycler v. 0.4.7	NA	NA	102	4866200	55.23094	4916	4791				2017	China	China: Sichuan	NA	NA	NA	NA		Human, Homo sapiens
677	158836.223	Enterobacter hormaechei strain WCHEH090059		158836	WGS	WCHEH090059	NA	NA						2018-12-23T00:00:00Z		PRJNA415108	SAMN09845224	GCA_003964815.1		RXSC01000000		West China Hospital, Sichuan University		Illumina HiSeq	200x	Unicycler v. 0.4.7	NA	NA	86	4754719	55.215378	4762	4661				2018	China	China: Chengdu, Sichuan	NA	NA	NA	NA		Human, Homo sapiens
678	158836.224	Enterobacter hormaechei strain WCHEH090036		158836	WGS	WCHEH090036	NA	NA		MLST.Enterobacter_cloacae.1126				2018-12-23T00:00:00Z		PRJNA415108	SAMN09845213	GCA_003964895.1		RXRR01000000		West China Hospital, Sichuan University		Illumina HiSeq	200x	Unicycler v. 0.4.7	NA	NA	131	4958440	54.721565	4930	4781				2016	China	China: Chengdu, Sichuan	NA	NA	NA	NA		Human, Homo sapiens
679	158836.225	Enterobacter hormaechei strain WCHEH090057		158836	WGS	WCHEH090057	NA	NA						2018-12-23T00:00:00Z		PRJNA415108	SAMN09845222	GCA_003964915.1		RXSA01000000		West China Hospital, Sichuan University		Illumina HiSeq	200x	Unicycler v. 0.4.7	NA	NA	74	4709964	55.218086	4703	4590				2018	China	China: Chengdu, Sichuan	NA	NA	NA	NA		Human, Homo sapiens
680	158836.226	Enterobacter hormaechei strain WCHEH090042		158836	WGS	WCHEH090042	NA	NA						2018-12-23T00:00:00Z		PRJNA415108	SAMN09845217	GCA_003964925.1		RXRV01000000		West China Hospital, Sichuan University		Illumina HiSeq	200x	Unicycler v. 0.4.7	NA	NA	48	4593505	55.504807	4475	4378				2016	China	China: Chengdu, Sichuan	NA	NA	NA	NA		Human, Homo sapiens
681	158836.227	Enterobacter hormaechei strain WCHEH090003		158836	WGS	WCHEH090003	NA	NA		MLST.Enterobacter_cloacae.696				2018-12-23T00:00:00Z		PRJNA415108	SAMN09845181	GCA_003964995.1		RXQN01000000		West China Hospital, Sichuan University		Illumina HiSeq	200x	Unicycler v. 0.4.7	NA	NA	68	4669570	55.136406	4614	4494				2017	China	China: Chengdu, Sichuan	NA	NA	NA	NA		Human, Homo sapiens
682	158836.229	Enterobacter hormaechei strain WCHEH000595		158836	WGS	WCHEH000595	NA	NA		MLST.Enterobacter_cloacae.88				2018-12-23T00:00:00Z		PRJNA415108	SAMN08932719	GCA_003965075.1		RXPZ01000000		West China Hospital, Sichuan University		Illumina HiSeq	200x	Unicycler v. 0.4.7	NA	NA	116	4913187	55.51696	4919	4803					China	China: Chengdu, Sichuan	NA	NA	NA	NA		Human, Homo sapiens
683	158836.230	Enterobacter hormaechei strain SCEH020024		158836	WGS	SCEH020024	NA	NA		MLST.Enterobacter_cloacae.173				2018-12-23T00:00:00Z		PRJNA415108	SAMN08027254	GCA_003965095.1		RXPO01000000		West China Hospital, Sichuan University		Illumina HiSeq	200x	Unicycler v. 0.4.7	NA	NA	109	5070080	54.627243	5056	4915				2016-11-08	China	China: Sichuan	NA	NA	NA	NA		Human, Homo sapiens
684	158836.231	Enterobacter hormaechei strain WCHEH090033		158836	WGS	WCHEH090033	NA	NA		MLST.Enterobacter_cloacae.316				2018-12-23T00:00:00Z		PRJNA415108	SAMN09845210	GCA_003965175.1		RXRO01000000		West China Hospital, Sichuan University		Illumina HiSeq	200x	Unicycler v. 0.4.7	NA	NA	116	4785793	55.243343	4696	4584				2017	China	China: Chengdu, Sichuan	NA	NA	NA	NA		Human, Homo sapiens
685	158836.232	Enterobacter hormaechei strain WCHEH090030		158836	WGS	WCHEH090030	NA	NA		MLST.Enterobacter_cloacae.78				2018-12-23T00:00:00Z		PRJNA415108	SAMN09845207	GCA_003965195.1		RXRL01000000		West China Hospital, Sichuan University		Illumina HiSeq	200x	Unicycler v. 0.4.7	NA	NA	83	4836187	55.025417	4763	4621				2017	China	China: Chengdu, Sichuan	NA	NA	NA	NA		Human, Homo sapiens
686	158836.233	Enterobacter hormaechei strain WCHEH090027		158836	WGS	WCHEH090027	NA	NA		MLST.Enterobacter_cloacae.528				2018-12-23T00:00:00Z		PRJNA415108	SAMN09845204	GCA_003965215.1		RXRJ01000000		West China Hospital, Sichuan University		Illumina HiSeq	200x	Unicycler v. 0.4.7	NA	NA	127	4608848	55.472973	4506	4411				2017	China	China: Chengdu, Sichuan	NA	NA	NA	NA		Human, Homo sapiens
687	158836.234	Enterobacter hormaechei strain WCHEH090023		158836	WGS	WCHEH090023	NA	NA						2018-12-23T00:00:00Z		PRJNA415108	SAMN09845201	GCA_003965255.1		RXRG01000000		West China Hospital, Sichuan University		Illumina HiSeq	200x	Unicycler v. 0.4.7	NA	NA	71	4694215	55.236904	4678	4586				2018	China	China: Chengdu, Sichuan	NA	NA	NA	NA		Human, Homo sapiens
688	158836.235	Enterobacter hormaechei strain WCHEH090022		158836	WGS	WCHEH090022	NA	NA						2018-12-23T00:00:00Z		PRJNA415108	SAMN09845200	GCA_003965265.1		RXRF01000000		West China Hospital, Sichuan University		Illumina HiSeq	200x	Unicycler v. 0.4.7	NA	NA	67	4693753	55.236824	4678	4586				2018	China	China: Chengdu, Sichuan	NA	NA	NA	NA		Human, Homo sapiens
689	158836.236	Enterobacter hormaechei strain WCHEH090020		158836	WGS	WCHEH090020	NA	NA		MLST.Enterobacter_cloacae.329				2018-12-23T00:00:00Z		PRJNA415108	SAMN09845198	GCA_003965295.1		RXRD01000000		West China Hospital, Sichuan University		Illumina HiSeq	200x	Unicycler v. 0.4.7	NA	NA	63	4770450	55.56344	4621	4527				2017	China	China: Chengdu, Sichuan	NA	NA	NA	NA		Human, Homo sapiens
690	158836.237	Enterobacter hormaechei strain WCHEH090015		158836	WGS	WCHEH090015	NA	NA						2018-12-23T00:00:00Z		PRJNA415108	SAMN09845193	GCA_003965335.1		RXQY01000000		West China Hospital, Sichuan University		Illumina HiSeq	200x	Unicycler v. 0.4.7	NA	NA	82	4777393	55.418343	4712	4617				2017	China	China: Chengdu, Sichuan	NA	NA	NA	NA		Human, Homo sapiens
691	158836.238	Enterobacter hormaechei strain WCHEH090011		158836	WGS	WCHEH090011	NA	NA						2018-12-23T00:00:00Z		PRJNA415108	SAMN09845189			RXQU01000000		West China Hospital, Sichuan University		Illumina HiSeq	200x	Unicycler v. 0.4.7	NA	NA	92	4728141	55.230312	4735	4631				2017	China	China: Chengdu, Sichuan	NA	NA	NA	NA		Human, Homo sapiens
692	158836.239	Enterobacter hormaechei strain WCHEH090010		158836	WGS	WCHEH090010	NA	NA		MLST.Enterobacter_cloacae.114				2018-12-23T00:00:00Z		PRJNA415108	SAMN09845188	GCA_003965375.1		RXQT01000000		West China Hospital, Sichuan University		Illumina HiSeq	200x	Unicycler v. 0.4.7	NA	NA	158	4789109	55.304523	4807	4721				2017	China	China: Chengdu, Sichuan	NA	NA	NA	NA		Human, Homo sapiens
693	158836.240	Enterobacter hormaechei strain WCHEH090009		158836	WGS	WCHEH090009	NA	NA		MLST.Enterobacter_cloacae.104				2018-12-23T00:00:00Z		PRJNA415108	SAMN09845187	GCA_003965385.1		RXQS01000000		West China Hospital, Sichuan University		Illumina HiSeq	200x	Unicycler v. 0.4.7	NA	NA	106	4939664	54.741535	4925	4764				2017	China	China: Chengdu, Sichuan	NA	NA	NA	NA		Human, Homo sapiens
694	158836.241	Enterobacter hormaechei strain WCHEH045091		158836	WGS	WCHEH045091	NA	NA						2018-12-23T00:00:00Z		PRJNA415108	SAMN08932727	GCA_003965425.1		RXQH01000000		West China Hospital, Sichuan University		Illumina HiSeq	200x	Unicycler v. 0.4.7	NA	NA	85	4558712	55.46854	4466	4371				2016	China	China: Chengdu, Sichuan	NA	NA	NA	NA		Human, Homo sapiens
695	158836.242	Enterobacter hormaechei strain WCHEH040008		158836	WGS	WCHEH040008	NA	NA		MLST.Enterobacter_cloacae.114				2018-12-23T00:00:00Z		PRJNA415108	SAMN08932726	GCA_003965455.1		RXQG01000000		West China Hospital, Sichuan University		Illumina HiSeq	200x	Unicycler v. 0.4.7	NA	NA	75	4872085	55.023094	4796	4684				2017	China	China: Chengdu, Sichuan	NA	NA	NA	NA		Human, Homo sapiens
696	158836.243	Enterobacter hormaechei strain WCHEH090038		158836	WGS	WCHEH090038	NA	NA		MLST.Enterobacter_cloacae.418				2018-12-23T00:00:00Z		PRJNA415108	SAMN09845214	GCA_003965465.1		RXRS01000000		West China Hospital, Sichuan University		Illumina HiSeq	200x	Unicycler v. 0.4.7	NA	NA	111	5032525	54.91788	5081	4940				2016	China	China: Chengdu, Sichuan	NA	NA	NA	NA		Human, Homo sapiens
697	158836.244	Enterobacter hormaechei strain SCEH020080		158836	WGS	SCEH020080	NA	NA						2018-12-23T00:00:00Z		PRJNA415108	SAMN08932725	GCA_003965475.1		RXQF01000000		West China Hospital, Sichuan University		Illumina HiSeq	200x	Unicycler v. 0.4.7	NA	NA	122	5101784	54.877903	5227	5047				2016	China	China: Sichuan	NA	NA	NA	NA		Human, Homo sapiens
698	158836.245	Enterobacter hormaechei strain SCEH020056		158836	WGS	SCEH020056	NA	NA						2018-12-23T00:00:00Z		PRJNA415108	SAMN08932724	GCA_003965495.1		RXQE01000000		West China Hospital, Sichuan University		Illumina HiSeq	200x	Unicycler v. 0.4.7	NA	NA	84	5110981	55.15814	5154	5010				2016	China	China: Sichuan	NA	NA	NA	NA		Human, Homo sapiens
699	158836.246	Enterobacter hormaechei strain SCEH020043		158836	WGS	SCEH020043	NA	NA		MLST.Enterobacter_cloacae.88				2018-12-23T00:00:00Z		PRJNA415108	SAMN08932722	GCA_003965535.1		RXQC01000000		West China Hospital, Sichuan University		Illumina HiSeq	200x	Unicycler v. 0.4.7	NA	NA	177	5128200	54.95156	5237	5097				2016	China	China: Sichuan	NA	NA	NA	NA		Human, Homo sapiens
700	158836.247	Enterobacter hormaechei strain WCHEH090021		158836	WGS	WCHEH090021	NA	NA		MLST.Enterobacter_cloacae.97				2018-12-23T00:00:00Z		PRJNA415108	SAMN09845199	GCA_003965635.1		RXRE01000000		West China Hospital, Sichuan University		Illumina HiSeq	200x	Unicycler v. 0.4.7	NA	NA	134	5017693	54.615337	5026	4846				2018	China	China: Chengdu, Sichuan	NA	NA	NA	NA		Human, Homo sapiens
701	158836.248	Enterobacter hormaechei strain WCHEH090019		158836	WGS	WCHEH090019	NA	NA		MLST.Enterobacter_cloacae.78				2018-12-23T00:00:00Z		PRJNA415108	SAMN09845197	GCA_003965645.1		RXRC01000000		West China Hospital, Sichuan University		Illumina HiSeq	200x	Unicycler v. 0.4.7	NA	NA	75	4863426	55.021996	4808	4690				2017	China	China: Chengdu, Sichuan	NA	NA	NA	NA		Human, Homo sapiens
702	158836.249	Enterobacter hormaechei strain WCHEH090013		158836	WGS	WCHEH090013	NA	NA		MLST.Enterobacter_cloacae.418				2018-12-23T00:00:00Z		PRJNA415108	SAMN09845191	GCA_003965675.1		RXQW01000000		West China Hospital, Sichuan University		Illumina HiSeq	200x	Unicycler v. 0.4.7	NA	NA	93	4821959	55.297897	4790	4693				2017	China	China: Chengdu, Sichuan	NA	NA	NA	NA		Human, Homo sapiens
703	158836.250	Enterobacter hormaechei strain WCHEH090012		158836	WGS	WCHEH090012	NA	NA		MLST.Enterobacter_cloacae.106				2018-12-23T00:00:00Z		PRJNA415108	SAMN09845190	GCA_003965685.1		RXQV01000000		West China Hospital, Sichuan University		Illumina HiSeq	200x	Unicycler v. 0.4.7	NA	NA	41	4604277	55.615356	4475	4372				2017	China	China: Chengdu, Sichuan	NA	NA	NA	NA		Human, Homo sapiens
704	158836.251	Enterobacter hormaechei strain WCHEH020029		158836	WGS	WCHEH020029	NA	NA		MLST.Enterobacter_cloacae.97				2018-12-23T00:00:00Z		PRJNA415108	SAMN08932721	GCA_003965735.1		RXQB01000000		West China Hospital, Sichuan University		Illumina HiSeq	200x	Unicycler v. 0.4.7	NA	NA	149	5147892	54.438263	5240	5049				2016	China	China: Chengdu, Sichuan	NA	NA	NA	NA		Human, Homo sapiens
705	158836.253	Enterobacter hormaechei strain SCEH020006		158836	WGS	SCEH020006	NA	NA						2018-12-23T00:00:00Z		PRJNA415108	SAMN08932720	GCA_003965775.1		RXQA01000000		West China Hospital, Sichuan University		Illumina HiSeq	200x	Unicycler v. 0.4.7	NA	NA	118	4845333	54.867683	4901	4753				2016	China	China: Sichuan	NA	NA	NA	NA		Human, Homo sapiens
706	158836.255	Enterobacter hormaechei strain WCHEH085055		158836	WGS	WCHEH085055	NA	NA		MLST.Enterobacter_cloacae.291				2018-12-28T00:00:00Z		PRJNA415108	SAMN08027261	GCA_003985265.1		RXPS01000000		West China Hospital, Sichuan University		Illumina HiSeq	200x	Unicycler v. 0.4.7	NA	NA	131	4870618	55.21747	4957	4840				2014-07-01	China	China: Sichuan, Chengdu	NA	NA	NA	NA		Human, Homo sapiens
707	158836.256	Enterobacter hormaechei strain SCEH020054		158836	WGS	SCEH020054	NA	NA		MLST.Enterobacter_cloacae.395				2018-12-23T00:00:00Z		PRJNA415108	SAMN08932723	GCA_003986775.1		RXQD01000000		West China Hospital, Sichuan University		Illumina HiSeq	200x	Unicycler v. 0.4.7	NA	NA	155	4952349	55.18999	4982	4843				2016	China	China: Sichuan	NA	NA	NA	NA		Human, Homo sapiens
708	158836.257	Enterobacter hormaechei strain WCHEH085023		158836	WGS	WCHEH085023	NA	NA		MLST.Enterobacter_cloacae.114				2018-12-23T00:00:00Z		PRJNA415108	SAMN08932730	GCA_003986785.1		RXQK01000000		West China Hospital, Sichuan University		Illumina HiSeq	200x	Unicycler v. 0.4.7	NA	NA	113	5115833	54.7599	5149	5009				2014	China	China: Chengdu, Sichuan	NA	NA	NA	NA		Human, Homo sapiens
709	158836.258	Enterobacter hormaechei strain WCHEH090006		158836	WGS	WCHEH090006	NA	NA						2018-12-23T00:00:00Z		PRJNA415108	SAMN09845184	GCA_003986805.1		RXQQ01000000		West China Hospital, Sichuan University		Illumina HiSeq	200x	Unicycler v. 0.4.7	NA	NA	72	4670364	55.611256	4545	4441				2017	China	China: Chengdu, Sichuan	NA	NA	NA	NA		Human, Homo sapiens
710	158836.259	Enterobacter hormaechei strain WCHEH090007		158836	WGS	WCHEH090007	NA	NA						2018-12-23T00:00:00Z		PRJNA415108	SAMN09845185	GCA_003986815.1		RXQR01000000		West China Hospital, Sichuan University		Illumina HiSeq	200x	Unicycler v. 0.4.7	NA	NA	44	4661674	55.662643	4546	4470				2017	China	China: Chengdu, Sichuan	NA	NA	NA	NA		Human, Homo sapiens
711	158836.262	Enterobacter hormaechei strain Entb306		158836	WGS	Entb306	NA	NA						2019-01-08T00:00:00Z		PRJNA508973	SAMN10534791	GCA_004004595.1		RXFU01000000		Creighton University		Illumina MiSeq	79.3x	SPAdes v. 3.10	NA	NA	7	4861244	55.495567	4672	4590							NA	NA	NA	NA		Human, Homo sapiens
712	158836.263	Enterobacter hormaechei strain 120I6		158836	WGS	120I6	NA	NA		MLST.Enterobacter_cloacae.114				2019-01-08T00:00:00Z		PRJNA511880	SAMN10644690	GCA_004004935.1		RZVI01000000		Universite Paris Sud		Illumina MiSeq	74x	CLC workbench v. 9.5	NA	NA	243	4853302	55.154945	4912	4765				2017	France	France: Limoges	NA	NA	NA	NA		Human, Homo sapiens			not specified
713	158836.266	Enterobacter hormaechei strain 72H8		158836	WGS	72H8	NA	NA		MLST.Enterobacter_cloacae.114				2019-01-08T00:00:00Z		PRJNA511880	SAMN10644668	GCA_004005665.1		RZUP01000000		Universite Paris Sud		Illumina MiSeq	60x	CLC workbench v. 9.5	NA	NA	536	5247036	54.93145	5540	5382				2017	France	France: Limoges	NA	NA	NA	NA		Human, Homo sapiens			not specified
714	158836.280	Enterobacter hormaechei strain SCEH020051		158836	WGS	SCEH020051	NA	NA		MLST.Enterobacter_cloacae.127				2018-12-23T00:00:00Z		PRJNA415108	SAMN08027259	GCA_003965785.1		RXPQ01000000		West China Hospital, Sichuan University		Illumina HiSeq	200x	Unicycler v. 0.4.7	NA	NA	109	4790974	55.19289	4774	4659				2016-10-18	China	China: Sichuan	NA	NA	NA	NA		Human, Homo sapiens
715	158836.281	Enterobacter hormaechei strain WCHEH090018		158836	WGS	WCHEH090018	NA	NA						2018-12-23T00:00:00Z		PRJNA415108	SAMN09845196	GCA_003986855.1		RXRB01000000		West China Hospital, Sichuan University		Illumina HiSeq	200x	Unicycler v. 0.4.7	NA	NA	28	4599290	55.57936	4434	4360				2017	China	China: Chengdu, Sichuan	NA	NA	NA	NA		Human, Homo sapiens
716	158836.282	Enterobacter hormaechei strain S11_16		158836	Complete	S11_16	NA	NA						2019-01-30T00:00:00Z		PRJNA515436	SAMN10755318	GCA_004118875.1		CP035385,CP035386,CP035387,CP035388,CP035389		University of Birmingham		Illumina; Oxford Nanopore	100.0x	Unicycler v. 0.4.7	1	4	5	5038853	55.107403	4980	4852				2016		United Kingdom	NA	NA	NA	NA		Human, Homo sapiens
717	158836.283	Enterobacter hormaechei strain ICR003214		158836	WGS	ICR003214	NA	NA		MLST.Enterobacter_cloacae.114				2019-02-06T00:00:00Z		PRJNA517917	SAMN10847472	GCA_004145725.1		SEKA01000000		Universite Paris Sud		Illumina MiSeq	75x	CLC NGS Cell v. 9.5	NA	NA	173	5062730	55.184757	5162	5027		patient		2016		France	NA	NA	NA	NA		Human, Homo sapiens			not specified
718	158836.284	Enterobacter hormaechei strain ICR003004		158836	WGS	ICR003004	NA	NA		MLST.Enterobacter_cloacae.78				2019-02-06T00:00:00Z		PRJNA517917	SAMN10847450	GCA_004145885.1		SEJE01000000		Universite Paris Sud		Illumina MiSeq	75x	CLC NGS Cell v. 9.5	NA	NA	142	4838388	55.005077	4775	4638		patient		2016		France	NA	NA	NA	NA		Human, Homo sapiens			not specified
719	158836.285	Enterobacter hormaechei strain ICR003213		158836	WGS	ICR003213	NA	NA		MLST.Enterobacter_cloacae.78				2019-02-06T00:00:00Z		PRJNA517917	SAMN10847471	GCA_004146075.1		SEJZ01000000		Universite Paris Sud		Illumina MiSeq	75x	CLC NGS Cell v. 9.5	NA	NA	97	4929854	54.973194	4876	4739		patient		2016		France	NA	NA	NA	NA		Human, Homo sapiens			not specified
720	158836.286	Enterobacter hormaechei strain ICR003211		158836	WGS	ICR003211	NA	NA		MLST.Enterobacter_cloacae.114				2019-02-12T00:00:00Z		PRJNA517917	SAMN10847469	GCA_004181885.1		SEJX01000000		Universite Paris Sud		Illumina MiSeq	75x	CLC NGS Cell v. 9.5	NA	NA	143	5029016	54.825504	5054	4885		patient		2017		France	NA	NA	NA	NA		Human, Homo sapiens			not specified
721	158836.287	Enterobacter hormaechei strain ICR003011		158836	WGS	ICR003011	NA	NA		MLST.Enterobacter_cloacae.66				2019-02-12T00:00:00Z		PRJNA517917	SAMN10847457	GCA_004181915.1		SEJL01000000		Universite Paris Sud		Illumina MiSeq	75x	CLC NGS Cell v. 9.5	NA	NA	176	5173238	55.044407	5275	5119		patient		2017		France	NA	NA	NA	NA		Human, Homo sapiens			not specified
722	158836.288	Enterobacter hormaechei strain 2011WA-NCV		158836	WGS	2011WA-NCV	NA	NA		MLST.Enterobacter_cloacae.426				2019-05-17T00:00:00Z		PRJNA523376	SAMN10976869	GCA_004327755.2		SJED02000000		Seattle Children's Hospital		Illumina MiSeq	118.8x	SPAdes v. 3.11.0	NA	NA	59	4884460	55.53051	4785	4683		blood		2011	USA	USA:Seattle, WA	NA	NA	NA	NA		Human, Homo sapiens			Bacteremia
723	158836.289	Enterobacter hormaechei strain 2011WA-SCV		158836	WGS	2011WA-SCV	NA	NA		MLST.Enterobacter_cloacae.426				2019-03-05T00:00:00Z		PRJNA523376	SAMN10976868	GCA_004332215.1		SJEC01000000		Seattle Children's Hospital		Illumina MiSeq	127.6x	SPAdes v. 3.13.0	NA	NA	51	4873244	55.524445	4777	4685		blood		2011	USA	USA:Seattle, WA	NA	NA	NA	NA		Human, Homo sapiens			Bacteremia
724	158836.291	Enterobacter hormaechei strain EC32		158836	WGS	EC32	NA	NA		MLST.Enterobacter_cloacae.66				2019-03-26T00:00:00Z		PRJNA527921	SAMN11164269	GCA_004405115.1		SORQ01000000		Zhejiang Provincial People's Hospital		Illumina HiSeq	250.0x	CLC NGS Cell v. 10.0	NA	NA	89	5178393	54.58324	5226	5049		urine		22-Nov-2017			NA	NA	NA	NA		Human, Homo sapiens			urinary tract infection
725	158836.292	Enterobacter hormaechei strain ENM-19		158836	WGS	ENM-19	NA	NA						2019-03-29T00:00:00Z		PRJNA517517	SAMN10835622	GCA_004523765.1		SOPK01000000		Lebanese American University		Illumina MiSeq	30.0x	SPAdes v. 3.13	NA	NA	148	5024931	55.259724	5056	NA				2018		Lebanon	NA	NA	NA	NA		Human, Homo sapiens
726	158836.293	Enterobacter hormaechei strain ENM-20		158836	WGS	ENM-20	NA	NA		MLST.Enterobacter_cloacae.78				2019-03-29T00:00:00Z		PRJNA517518	SAMN10835728	GCA_004523825.1		SOPL01000000		Lebanese American University		Illumina MiSeq	30.0x	SPAdes v. 3.13	NA	NA	117	4928753	54.96721	4806	NA				2018		Lebanon	NA	NA	NA	NA		Human, Homo sapiens
727	158836.294	Enterobacter hormaechei strain ENM-17		158836	WGS	ENM-17	NA	NA		MLST.Enterobacter_cloacae.114				2019-03-29T00:00:00Z		PRJNA517510	SAMN10835620	GCA_004523835.1		SOPJ01000000		Lebanese American University		Illumina MiSeq	30.0x	SPAdes v. 3.13	NA	NA	217	5023893	54.973186	4918	NA				2018		Lebanon	NA	NA	NA	NA		Human, Homo sapiens
728	158836.295	Enterobacter hormaechei strain ENM-22		158836	WGS	ENM-22	NA	NA						2019-03-29T00:00:00Z		PRJNA517522	SAMN10835775	GCA_004523845.1		SOPM01000000		Lebanese American University		Illumina MiSeq	30.0x	SPAdes v. 3.13	NA	NA	113	4815217	55.407307	4597	NA				2018		Lebanon	NA	NA	NA	NA		Human, Homo sapiens
729	158836.296	Enterobacter hormaechei strain MGF015		158836	WGS	MGF015	NA	NA						2019-04-15T00:00:00Z		PRJNA531517	SAMN11366428	GCA_004794955.1		SSCV01000000		Deakin University		Illumina MiSeq	53x	Unicycler v. 0.4.7	NA	NA	57	4923340	54.803852	4916	4780		blood		17-Feb-2015	Malaysia	Malaysia: Johor	NA	NA	NA	NA		Human, Homo sapiens
730	158836.297	Enterobacter hormaechei strain MGF017		158836	WGS	MGF017	NA	NA						2019-04-15T00:00:00Z		PRJNA531517	SAMN11366430	GCA_004794965.1		SSCT01000000		Deakin University		Illumina MiSeq	96x	Unicycler v. 0.4.7	NA	NA	69	4756141	55.246113	4794	4651		urine		24-Jun-2015	Malaysia	Malaysia: Johor	NA	NA	NA	NA		Human, Homo sapiens
731	158836.300	Enterobacter hormaechei strain MSP19		158836	WGS	MSP19	NA	NA		MLST.Enterobacter_cloacae.344				2019-05-06T00:00:00Z		PRJNA539923	SAMN11514786	GCA_005217135.1		SZNJ01000000		University of Florida		Illumina MiSeq	70.0x	SPAdes v. 3.0	NA	NA	234	4893685	55.0628	4882	4740				April-2019		USA	NA	NA	NA	NA		Human, Homo sapiens
732	158836.301	Enterobacter hormaechei strain MSP13		158836	WGS	MSP13	NA	NA						2019-05-06T00:00:00Z		PRJNA539918	SAMN11514785	GCA_005217155.1		SZNI01000000		University of Florida		Illumina MiSeq	70.0x	SPAdes v. 3.0	NA	NA	193	5036722	55.19562	5102	4962				April-2019		USA	NA	NA	NA	NA		Human, Homo sapiens
733	158836.302	Enterobacter hormaechei strain SCNJ07		158836	WGS	SCNJ07	NA	NA		MLST.Enterobacter_cloacae.88				2019-06-07T00:00:00Z		PRJNA542635	SAMN11634513	GCA_006148995.1		VBSC01000000		Southwest Medical University		Illumina HiSeq	150.0x	SOAPdenovo v. 2.04	NA	NA	120	5321397	54.761166	5365	NA		blood		Sep-2018	China	China: Sichuan	NA	NA	NA	NA		Human, Homo sapiens			obstructive jaundice
734	158836.31	Enterobacter hormaechei strain BWH70		158836	WGS	BWH70	NA	NA						2017-06-06T00:00:00Z		PRJNA271899	SAMN04521877	GCA_002174155.1		NIBR00000000		Broad Institute		Illumina	95.0x	allpaths v. R48559	NA	NA	4	5271205	54.2	5078	4890		Bronchoalveolar lavage		2015	United States	USA: Massachusetts, Boston	NA	NA	NA	NA		Human, Homo sapiens
735	158836.317	Enterobacter hormaechei strain T38-B379-mcr1-tc strain not applicable		158836	WGS	not applicable	NA	NA		MLST.Enterobacter_cloacae.418				2019-07-02T00:00:00Z		PRJNA550093	SAMN12107579	GCA_006546515.1		VIAP01000000		South China Agricultural University		Illumina HiSeq	20x	SPAdes v. 3.6.2	NA	NA	120	5202012	54.623863	5325	5156		feces		2018		Thailand	NA	NA	NA	NA		Human, Homo sapiens			asymptomatic
736	158836.318	Enterobacter hormaechei strain T38-C141-mcr1-mcr-3-tc strain not applicable		158836	WGS	not applicable	NA	NA						2019-07-02T00:00:00Z		PRJNA550093	SAMN12107580	GCA_006546545.1		VIAO01000000		South China Agricultural University		Illumina HiSeq	20x	SPAdes v. 3.6.2	NA	NA	139	5053932	55.325497	5057	4903		feces		2018		Thailand	NA	NA	NA	NA		Human, Homo sapiens			asymptomatic
737	158836.319	Enterobacter hormaechei strain EELTKB224		158836	WGS	EELTKB224	NA	NA		MLST.Enterobacter_cloacae.136				2019-07-12T00:00:00Z		PRJNA528606	SAMN11232638	GCA_006937885.1		SRJP01000000		University of Tartu		HiSeq2500 Rapid Run	22x	Velvet v. 1.2.10	NA	NA	215	5069809	54.782658	5190	NA		clinical sample		2012		Estonia	NA	NA	NA	NA		Human, Homo sapiens
738	158836.32	Enterobacter hormaechei strain FDAARGOS_286		158836	WGS	FDAARGOS_286	NA	NA		MLST.Enterobacter_cloacae.598		FDA:FDAARGOS_286		2017-06-23T00:00:00Z		PRJNA231221	SAMN06173299	GCA_002206155.2		NJEZ00000000		US Food and Drug Administration		PacBio	11.7375396049639x	SMRT v. 2.3.0, HGAP v. 3.0	NA	NA	2	5101002	56.01	5207	4997		Peripheral blood		03-Oct-2014	United States	USA:DC	NA	NA	NA	NA		Human, Homo sapiens	female	12Y	Bacteremia
739	158836.321	Enterobacter hormaechei strain NSC2210		158836	WGS	NSC2210	NA	NA						2019-07-24T00:00:00Z		PRJNA554608	SAMN12274599	GCA_007421845.1		VLNW01000000		Naval Research Laboratory		Illumina MiSeq	170x	CLC Genomics Workbench v. 11.0.1	NA	NA	115	5168958	55.15417	5238	5088		urine		12-Jun-2017	Peru	Peru: Lima	NA	NA	NA	NA		Human, Homo sapiens
740	158836.322	Enterobacter hormaechei strain NSC2134		158836	WGS	NSC2134	NA	NA						2019-07-24T00:00:00Z		PRJNA554608	SAMN12274572	GCA_007421915.1		VLNX01000000		Naval Research Laboratory		Illumina MiSeq	485x	CLC Genomics Workbench v. 11.0.1	NA	NA	100	5333228	55.01434	5435	5275		urine		05-Jun-2017	Peru	Peru: Lima	NA	NA	NA	NA		Human, Homo sapiens
741	158836.323	Enterobacter hormaechei strain KCJ3K22		158836	WGS	KCJ3K22	NA	NA		MLST.Enterobacter_cloacae.363				2019-08-10T00:00:00Z		PRJNA558258	SAMN12431301	GCA_007954085.1		VOME01000000		University of Florida		Illumina MiSeq	59.0x	SPAdes v. 3.0	NA	NA	287	5341263	54.590534	5552	5298				Nov-2018		USA	NA	NA	NA	NA		Human, Homo sapiens
742	158836.324	Enterobacter hormaechei strain T0181B.E-5		158836	WGS	T0181B.E-5	NA	NA						2019-08-23T00:00:00Z		PRJNA489090	SAMN09981308	GCA_008081875.1		QYOM01000000		Washington University in St. Louis		Illumina NextSeq	96.78x	SPAdes v. 3.10.0	NA	NA	113	4936619	55.33115	4982	4882		stool			USA	USA: Saint Louis, MO	NA	NA	NA	NA		Human, Homo sapiens		156.52
743	158836.325	Enterobacter hormaechei strain T0143A.B-3		158836	WGS	T0143A.B-3	NA	NA						2019-08-23T00:00:00Z		PRJNA489090	SAMN09981301	GCA_008082005.1		QYOF01000000		Washington University in St. Louis		Illumina NextSeq	112.55x	SPAdes v. 3.10.0	NA	NA	55	4566125	55.825542	4400	4352		stool			USA	USA: Saint Louis, MO	NA	NA	NA	NA		Human, Homo sapiens		48.36
744	158836.326	Enterobacter hormaechei strain N041.H-27		158836	WGS	N041.H-27	NA	NA		MLST.Enterobacter_cloacae.168				2019-08-23T00:00:00Z		PRJNA489090	SAMN09981276	GCA_008082475.1		QYNI01000000		Washington University in St. Louis		Illumina NextSeq	144.82x	SPAdes v. 3.10.0	NA	NA	78	4868055	55.102314	4850	4725		stool			USA	USA: Saint Louis, MO	NA	NA	NA	NA		Human, Homo sapiens		295.03
745	158836.327	Enterobacter hormaechei strain N039.H-17		158836	WGS	N039.H-17	NA	NA		MLST.Enterobacter_cloacae.108				2019-08-23T00:00:00Z		PRJNA489090	SAMN09981267	GCA_008082445.1		QYNB01000000		Washington University in St. Louis		Illumina NextSeq	74.8x	SPAdes v. 3.10.0	NA	NA	80	4767344	55.556828	4714	4636		stool			USA	USA: Saint Louis, MO	NA	NA	NA	NA		Human, Homo sapiens		456.24
746	158836.328	Enterobacter hormaechei strain N039.E-13		158836	WGS	N039.E-13	NA	NA		MLST.Enterobacter_cloacae.108				2019-08-23T00:00:00Z		PRJNA489090	SAMN09981261	GCA_008082615.1		QYMV01000000		Washington University in St. Louis		Illumina NextSeq	125.28x	SPAdes v. 3.10.0	NA	NA	88	4813277	55.516563	4796	4703		stool			USA	USA: Saint Louis, MO	NA	NA	NA	NA		Human, Homo sapiens		172.98
747	158836.329	Enterobacter hormaechei strain N018.G-23		158836	WGS	N018.G-23	NA	NA						2019-08-23T00:00:00Z		PRJNA489090	SAMN09981255	GCA_008082735.1		QYMP01000000		Washington University in St. Louis		Illumina NextSeq	62.55x	SPAdes v. 3.10.0	NA	NA	88	4984701	55.19276	4979	4876		stool			USA	USA: Saint Louis, MO	NA	NA	NA	NA		Human, Homo sapiens		371.75
748	158836.330	Enterobacter hormaechei strain N015.H-13		158836	WGS	N015.H-13	NA	NA		MLST.Enterobacter_cloacae.286				2019-08-23T00:00:00Z		PRJNA489090	SAMN09981245	GCA_008082865.1		QYMF01000000		Washington University in St. Louis		Illumina NextSeq	110.51x	SPAdes v. 3.10.0	NA	NA	124	5028308	54.957493	5105	4966		stool			USA	USA: Saint Louis, MO	NA	NA	NA	NA		Human, Homo sapiens		295.04
749	158836.331	Enterobacter hormaechei strain N015.C-10		158836	WGS	N015.C-10	NA	NA		MLST.Enterobacter_cloacae.286				2019-08-23T00:00:00Z		PRJNA489090	SAMN09981240	GCA_008082975.1		QYMA01000000		Washington University in St. Louis		Illumina NextSeq	58.68x	SPAdes v. 3.10.0	NA	NA	128	4997780	54.9593	5058	4929		stool			USA	USA: Saint Louis, MO	NA	NA	NA	NA		Human, Homo sapiens		32.2
750	158836.332	Enterobacter hormaechei strain P118C P		158836	WGS	P118C P	NA	NA		MLST.Enterobacter_cloacae.145				2019-08-27T00:00:00Z		PRJNA471164	SAMN09204107	GCA_008119975.1		QFVI01000000		Imperial College London		Illumina	40x	SPAdes v. 3.11.1	NA	NA	86	4810494	55.063297	4720	4626		feces		Dec-2016	United Kingdom	United Kingdom: Norwich	NA	NA	NA	NA		Human, Homo sapiens		Neonate
751	158836.333	Enterobacter hormaechei strain P122J PI		158836	WGS	P122J PI	NA	NA		MLST.Enterobacter_cloacae.168				2019-08-27T00:00:00Z		PRJNA471164	SAMN09204108	GCA_008119985.1		QFVH01000000		Imperial College London		Illumina	40x	SPAdes v. 3.11.1	NA	NA	116	4940024	54.97803	4964	4857		feces		Dec-2016	United Kingdom	United Kingdom: Norwich	NA	NA	NA	NA		Human, Homo sapiens		Neonate
752	158836.334	Enterobacter hormaechei strain P108F PI		158836	WGS	P108F PI	NA	NA		MLST.Enterobacter_cloacae.78				2019-08-27T00:00:00Z		PRJNA471164	SAMN09204105	GCA_008119995.1		QFVJ01000000		Imperial College London		Illumina	40x	SPAdes v. 3.11.1	NA	NA	60	4743567	55.224308	4650	4566		feces		Dec-2016	United Kingdom	United Kingdom: Norwich	NA	NA	NA	NA		Human, Homo sapiens		Neonate
753	158836.335	Enterobacter hormaechei strain P070E P		158836	WGS	P070E P	NA	NA		MLST.Enterobacter_cloacae.278				2019-08-27T00:00:00Z		PRJNA471164	SAMN09204085	GCA_008120185.1		QFVE01000000		Imperial College London		Illumina	40x	SPAdes v. 3.11.1	NA	NA	75	4866146	55.06853	4838	4737		feces		Dec-2016	United Kingdom	United Kingdom: Norwich	NA	NA	NA	NA		Human, Homo sapiens		Neonate
754	158836.336	Enterobacter hormaechei strain P049A SP		158836	WGS	P049A SP	NA	NA						2019-08-27T00:00:00Z		PRJNA471164	SAMN09204078	GCA_008120345.1		QFVC01000000		Imperial College London		Illumina	40x	SPAdes v. 3.11.1	NA	NA	428	5266335	54.792637	5680	5456		feces		Dec-2016	United Kingdom	United Kingdom: Norwich	NA	NA	NA	NA		Human, Homo sapiens		Neonate
755	158836.337	Enterobacter hormaechei strain P043G PI		158836	WGS	P043G PI	NA	NA		MLST.Enterobacter_cloacae.278				2019-08-27T00:00:00Z		PRJNA471164	SAMN09204075	GCA_008120405.1		QFVD01000000		Imperial College London		Illumina	40x	SPAdes v. 3.11.1	NA	NA	160	5045190	54.826977	5074	4955		feces		Dec-2016	United Kingdom	United Kingdom: Norwich	NA	NA	NA	NA		Human, Homo sapiens		Neonate
756	158836.338	Enterobacter hormaechei strain P027E		158836	WGS	P027E	NA	NA		MLST.Enterobacter_cloacae.97				2019-08-27T00:00:00Z		PRJNA471164	SAMN09204068	GCA_008120515.1		QFUZ01000000		Imperial College London		Illumina	40x	SPAdes v. 3.11.1	NA	NA	171	4907501	55.00737	4992	4861		feces		Dec-2016	United Kingdom	United Kingdom: Norwich	NA	NA	NA	NA		Human, Homo sapiens		Neonate
757	158836.339	Enterobacter hormaechei strain P024H		158836	WGS	P024H	NA	NA		MLST.Enterobacter_cloacae.102				2019-08-27T00:00:00Z		PRJNA471164	SAMN09204067	GCA_008120545.1		QFVA01000000		Imperial College London		Illumina	40x	SPAdes v. 3.11.1	NA	NA	91	4991243	55.111217	5014	4927		feces		Dec-2016	United Kingdom	United Kingdom: Norwich	NA	NA	NA	NA		Human, Homo sapiens		Neonate
758	158836.340	Enterobacter hormaechei strain P095L P		158836	WGS	P095L P	NA	NA		MLST.Enterobacter_cloacae.286				2019-08-27T00:00:00Z		PRJNA471164	SAMN09204098	GCA_008120925.1		QFVF01000000		Imperial College London		Illumina	40x	SPAdes v. 3.11.1	NA	NA	397	5078736	54.786674	5329	5123		feces		Dec-2016	United Kingdom	United Kingdom: Norwich	NA	NA	NA	NA		Human, Homo sapiens		Neonate
759	158836.341	Enterobacter hormaechei strain P097I Y		158836	WGS	P097I Y	NA	NA						2019-08-27T00:00:00Z		PRJNA471164	SAMN09204101	GCA_008120945.1		QFVN01000000		Imperial College London		Illumina	40x	SPAdes v. 3.11.1	NA	NA	151	5201656	54.950115	5236	5089		feces		Dec-2016	United Kingdom	United Kingdom: Norwich	NA	NA	NA	NA		Human, Homo sapiens		Neonate
760	158836.342	Enterobacter hormaechei strain P097I P		158836	WGS	P097I P	NA	NA						2019-08-27T00:00:00Z		PRJNA471164	SAMN09204100	GCA_008120965.1		QFVO01000000		Imperial College London		Illumina	40x	SPAdes v. 3.11.1	NA	NA	160	5200448	54.951786	5240	5090		feces		Dec-2016	United Kingdom	United Kingdom: Norwich	NA	NA	NA	NA		Human, Homo sapiens		Neonate
761	158836.345	Enterobacter hormaechei strain KCJ3K91		158836	WGS	KCJ3K91	NA	NA		MLST.Enterobacter_cloacae.269				2019-09-01T00:00:00Z		PRJNA561773	SAMN12628082	GCA_008180325.1		VTDY01000000		University of Florida		Illumina MiSeq	39.21x	SPAdes v. 3.0	NA	NA	326	4960258	55.16201	5038	4863				2019-02-19		USA	NA	NA	NA	NA		Human, Homo sapiens			unkown
762	158836.346	Enterobacter hormaechei strain KCJ3K356		158836	WGS	KCJ3K356	NA	NA						2019-09-01T00:00:00Z		PRJNA561773	SAMN12628187	GCA_008180535.1		VTEA01000000		University of Florida		Illumina MiSeq	38.26x	SPAdes v. 3.0	NA	NA	207	4797021	54.98479	4834	4668				2019-07-01		USA	NA	NA	NA	NA		Human, Homo sapiens			unkown
763	158836.347	Enterobacter hormaechei strain KCJ3K342		158836	WGS	KCJ3K342	NA	NA		MLST.Enterobacter_cloacae.114				2019-09-01T00:00:00Z		PRJNA561773	SAMN12628142	GCA_008180655.1		VTDZ01000000		University of Florida		Illumina MiSeq	37.76x	SPAdes v. 3.0	NA	NA	381	5400670	54.96468	5569	5393				2019-06-10		USA	NA	NA	NA	NA		Human, Homo sapiens			unkown
764	158836.348	Enterobacter hormaechei strain KCJ3K358		158836	WGS	KCJ3K358	NA	NA						2019-09-01T00:00:00Z		PRJNA561786	SAMN12628221	GCA_008180795.1		VTEE01000000		University of Florida		Illumina MiSeq	32.76x	SPAdes v. 3.0	NA	NA	258	4855203	54.99739	4922	4753				2019-07-01		USA	NA	NA	NA	NA		Human, Homo sapiens			unkown
765	158836.349	Enterobacter hormaechei strain s30833		158836	WGS	s30833	NA	NA		MLST.Enterobacter_cloacae.88				2019-09-10T00:00:00Z		PRJNA518726	SAMN10856235	GCA_008368555.1		SHNZ01000000		Zhejiang University		Illumina HiSeq	200x	SPAdes v. 3.13	NA	NA	250	5335919	54.815147	5369	5185		Ascites		2015-07-15	China	China: Hangzhou	NA	NA	NA	NA		Human, Homo sapiens			Enterobacter infections
766	158836.350	Enterobacter hormaechei strain s31052		158836	WGS	s31052	NA	NA						2019-09-10T00:00:00Z		PRJNA518726	SAMN10856234	GCA_008368585.1		SHNY01000000		Zhejiang University		Illumina HiSeq	200x	SPAdes v. 3.13	NA	NA	104	4839343	55.179947	4867	4741		Drainage		2015-07-15	China	China: Hangzhou	NA	NA	NA	NA		Human, Homo sapiens			Enterobacter infections
767	158836.351	Enterobacter hormaechei strain s22610		158836	WGS	s22610	NA	NA		MLST.Enterobacter_cloacae.418				2019-09-10T00:00:00Z		PRJNA518726	SAMN10856233	GCA_008368595.1		SHNX01000000		Zhejiang University		Illumina HiSeq	200x	SPAdes v. 3.13	NA	NA	371	5513447	54.614143	5843	5630		Ascites		2012-07-07	China	China: Hangzhou	NA	NA	NA	NA		Human, Homo sapiens			Enterobacter infections
768	158836.352	Enterobacter hormaechei strain s22596		158836	WGS	s22596	NA	NA						2019-09-10T00:00:00Z		PRJNA518726	SAMN10856231	GCA_008368605.1		SHNV01000000		Zhejiang University		Illumina HiSeq	200x	SPAdes v. 3.13	NA	NA	104	4954475	55.113842	4971	4841		Pus		2012-05-23	China	China: Sichuan	NA	NA	NA	NA		Human, Homo sapiens			Enterobacter infections
769	158836.353	Enterobacter hormaechei strain s22600		158836	WGS	s22600	NA	NA		MLST.Enterobacter_cloacae.418				2019-09-10T00:00:00Z		PRJNA518726	SAMN10856232	GCA_008368615.1		SHNW01000000		Zhejiang University		Illumina HiSeq	200x	SPAdes v. 3.13	NA	NA	137	5180769	54.85997	5299	5162		urine		2012-07-11	China	China: Sichuan	NA	NA	NA	NA		Human, Homo sapiens			Enterobacter infections
770	158836.354	Enterobacter hormaechei strain s22586		158836	WGS	s22586	NA	NA						2019-09-10T00:00:00Z		PRJNA518726	SAMN10856230	GCA_008368665.1		SHNU01000000		Zhejiang University		Illumina HiSeq	200x	SPAdes v. 3.13	NA	NA	105	4957917	55.121555	4977	4846		blood		2011-08-18	China	China: Sichuan	NA	NA	NA	NA		Human, Homo sapiens			Enterobacter infections
771	158836.355	Enterobacter hormaechei strain s22433		158836	WGS	s22433	NA	NA		MLST.Enterobacter_cloacae.114				2019-09-10T00:00:00Z		PRJNA518726	SAMN10856229	GCA_008368685.1		SHNT01000000		Zhejiang University		Illumina HiSeq	200x	SPAdes v. 3.13	NA	NA	69	5122561	54.814575	5110	4961		blood		2012-05-15	China	China: Guangxi	NA	NA	NA	NA		Human, Homo sapiens			Enterobacter infections
772	158836.356	Enterobacter hormaechei strain s4470		158836	WGS	s4470	NA	NA						2019-09-10T00:00:00Z		PRJNA518726	SAMN10856227	GCA_008369005.1		SHNR01000000		Zhejiang University		Illumina HiSeq	200x	SPAdes v. 3.13	NA	NA	105	5276294	54.681732	5406	5199		urine		2015-09-02	China	China: Nanjing	NA	NA	NA	NA		Human, Homo sapiens			Enterobacter infections
773	158836.357	Enterobacter hormaechei strain s2908		158836	WGS	s2908	NA	NA						2019-09-10T00:00:00Z		PRJNA518726	SAMN10856226	GCA_008369025.1		SHNQ01000000		Zhejiang University		Illumina HiSeq	200x	SPAdes v. 3.13	NA	NA	114	5388311	54.620003	5558	5329		urine		2014-07-02	China	China: Nanjing	NA	NA	NA	NA		Human, Homo sapiens			Enterobacter infections
774	158836.358	Enterobacter hormaechei strain s22432		158836	WGS	s22432	NA	NA		MLST.Enterobacter_cloacae.114				2019-09-10T00:00:00Z		PRJNA518726	SAMN10856228	GCA_008369045.1		SHNS01000000		Zhejiang University		Illumina HiSeq	200x	SPAdes v. 3.13	NA	NA	95	5201305	54.772503	5242	5082		sputum		2012-05-05	China	China: Guangxi	NA	NA	NA	NA		Human, Homo sapiens			Enterobacter infections
775	158836.360	Enterobacter hormaechei strain EB_P6_L3_02.19		158836	Complete	EB_P6_L3_02.19	NA	NA		MLST.Enterobacter_cloacae.88	genotype:ST88			2019-09-18T00:00:00Z		PRJNA562727	SAMN12725416	GCA_008505035.1		CP043853,CP043856,CP043854,CP043855		Public Health England		Oxford Nanopore MiniION; Illumina HiSeq	200.0x	miniasm v. 0.2 r168 dirty; Racon	1	3	4	5386437	54.95282	5475	5169		rectal screen		2019-02-27	United Kingdom	United Kingdom: London	NA	NA	NA	NA		Human, Homo sapiens
776	158836.361	Enterobacter hormaechei strain A14		158836	WGS	A14	NA	NA		MLST.Enterobacter_cloacae.190				2019-09-23T00:00:00Z		PRJNA554224	SAMN12258134			VKDM01000000		University Hospital Tuebingen		Illumina MiSeq	53x	SPAdes v. 3.7.0	NA	NA	206	4947964	55.280052	4941	NA		clinical specimen		Oct-2018		Germany	NA	NA	NA	NA		Human, Homo sapiens
777	158836.362	Enterobacter hormaechei strain A13		158836	WGS	A13	NA	NA		MLST.Enterobacter_cloacae.145				2019-09-23T00:00:00Z		PRJNA554224	SAMN12258133			VKDN01000000		University Hospital Tuebingen		Illumina MiSeq	69x	SPAdes v. 3.7.0	NA	NA	259	4817096	55.054173	4756	NA		clinical specimen		Oct-2018		Germany	NA	NA	NA	NA		Human, Homo sapiens
778	158836.363	Enterobacter hormaechei strain A11		158836	WGS	A11	NA	NA		MLST.Enterobacter_cloacae.102				2019-09-23T00:00:00Z		PRJNA554224	SAMN12258131			VKDP01000000		University Hospital Tuebingen		Illumina MiSeq	43x	SPAdes v. 3.7.0	NA	NA	213	4892363	55.15245	4840	NA		clinical specimen		Oct-2018		Germany	NA	NA	NA	NA		Human, Homo sapiens
779	158836.364	Enterobacter hormaechei strain A10		158836	WGS	A10	NA	NA		MLST.Enterobacter_cloacae.102				2019-09-23T00:00:00Z		PRJNA554224	SAMN12258130	GCA_008640545.1		VKDQ01000000		University Hospital Tuebingen		Illumina MiSeq	48.148452799999994x	SPAdes v. 3.7.0	NA	NA	150	4860609	55.082973	4764	NA		clinical specimen		Nov-2018		Germany	NA	NA	NA	NA		Human, Homo sapiens
780	158836.365	Enterobacter hormaechei strain A08		158836	WGS	A08	NA	NA		MLST.Enterobacter_cloacae.102				2019-09-23T00:00:00Z		PRJNA554224	SAMN12258128	GCA_008640585.1		VKDS01000000		University Hospital Tuebingen		Illumina MiSeq	29.8445228x	SPAdes v. 3.7.0	NA	NA	160	4862206	55.063957	4769	NA		clinical specimen		Oct-2018		Germany	NA	NA	NA	NA		Human, Homo sapiens
781	158836.366	Enterobacter hormaechei strain A09		158836	WGS	A09	NA	NA		MLST.Enterobacter_cloacae.102				2019-09-23T00:00:00Z		PRJNA554224	SAMN12258129	GCA_008640595.1		VKDR01000000		University Hospital Tuebingen		Illumina MiSeq	127x	SPAdes v. 3.7.0	NA	NA	131	4847355	55.082493	4745	NA		clinical specimen		Oct-2018		Germany	NA	NA	NA	NA		Human, Homo sapiens
782	158836.367	Enterobacter hormaechei strain A07		158836	WGS	A07	NA	NA		MLST.Enterobacter_cloacae.102				2019-09-23T00:00:00Z		PRJNA554224	SAMN12258127	GCA_008640605.1		VKDT01000000		University Hospital Tuebingen		Illumina MiSeq	44.9940054x	SPAdes v. 3.7.0	NA	NA	171	4872161	55.057602	4794	NA		clinical specimen		Oct-2018		Germany	NA	NA	NA	NA		Human, Homo sapiens
783	158836.368	Enterobacter hormaechei strain A06		158836	WGS	A06	NA	NA		MLST.Enterobacter_cloacae.102				2019-09-23T00:00:00Z		PRJNA554224	SAMN12258126	GCA_008640635.1		VKDU01000000		University Hospital Tuebingen		Illumina MiSeq	47x	SPAdes v. 3.7.0	NA	NA	333	4936902	55.14031	4972	NA		clinical specimen		Oct-2018		Germany	NA	NA	NA	NA		Human, Homo sapiens
784	158836.369	Enterobacter hormaechei strain A05		158836	WGS	A05	NA	NA		MLST.Enterobacter_cloacae.102				2019-09-23T00:00:00Z		PRJNA554224	SAMN12258125	GCA_008640645.1		VKDV01000000		University Hospital Tuebingen		Illumina MiSeq	56x	SPAdes v. 3.7.0	NA	NA	298	4936947	54.97774	4907	NA		clinical specimen		Oct-2018		Germany	NA	NA	NA	NA		Human, Homo sapiens
785	158836.370	Enterobacter hormaechei strain A03		158836	WGS	A03	NA	NA		MLST.Enterobacter_cloacae.102				2019-09-23T00:00:00Z		PRJNA554224	SAMN12258123	GCA_008640685.1		VKDX01000000		University Hospital Tuebingen		Illumina MiSeq	47x	SPAdes v. 3.7.0	NA	NA	219	4867994	55.018433	4827	NA		clinical specimen		Oct-2018		Germany	NA	NA	NA	NA		Human, Homo sapiens
786	158836.371	Enterobacter hormaechei strain A02		158836	WGS	A02	NA	NA		MLST.Enterobacter_cloacae.102				2019-09-23T00:00:00Z		PRJNA554224	SAMN12258122	GCA_008640715.1		VKDY01000000		University Hospital Tuebingen		Illumina MiSeq	27.4544924x	SPAdes v. 3.7.0	NA	NA	201	4889013	55.04379	4834	NA		clinical specimen		Oct-2018		Germany	NA	NA	NA	NA		Human, Homo sapiens
787	158836.372	Enterobacter hormaechei strain A04		158836	WGS	A04	NA	NA		MLST.Enterobacter_cloacae.102				2019-09-23T00:00:00Z		PRJNA554224	SAMN12258124	GCA_008640695.1		VKDW01000000		University Hospital Tuebingen		Illumina MiSeq	45x	SPAdes v. 3.7.0	NA	NA	173	4874069	55.126465	4798	NA		clinical specimen		Oct-2018		Germany	NA	NA	NA	NA		Human, Homo sapiens
788	158836.373	Enterobacter hormaechei strain A01		158836	WGS	A01	NA	NA		MLST.Enterobacter_cloacae.102				2019-09-23T00:00:00Z		PRJNA554224	SAMN12258121	GCA_008640725.1		VKDZ01000000		University Hospital Tuebingen		Illumina MiSeq	34.5418302x	SPAdes v. 3.7.0	NA	NA	147	4855284	55.13909	4762	NA		clinical specimen		Oct-2018		Germany	NA	NA	NA	NA		Human, Homo sapiens
789	158836.374	Enterobacter hormaechei strain 237		158836	WGS	237	NA	NA		MLST.Enterobacter_cloacae.128				2019-09-23T00:00:00Z		PRJNA554224	SAMN12258118	GCA_008640755.1		VKEB01000000		University Hospital Tuebingen		Illumina NextSeq	269.53560000000004x	SPAdes v. 3.7.0	NA	NA	158	4875544	54.902416	4792	NA		clinical specimen		Oct-2017		Germany	NA	NA	NA	NA		Human, Homo sapiens
790	158836.375	Enterobacter hormaechei strain 234		158836	WGS	234	NA	NA		MLST.Enterobacter_cloacae.145				2019-09-23T00:00:00Z		PRJNA554224	SAMN12258117	GCA_008640775.1		VKEC01000000		University Hospital Tuebingen		Illumina NextSeq	269.5599x	SPAdes v. 3.7.0	NA	NA	134	4890384	54.978485	4767	NA		clinical specimen		Oct-2017		Germany	NA	NA	NA	NA		Human, Homo sapiens
791	158836.376	Enterobacter hormaechei strain 232		158836	WGS	232	NA	NA		MLST.Enterobacter_cloacae.128				2019-09-23T00:00:00Z		PRJNA554224	SAMN12258116	GCA_008640805.1		VKED01000000		University Hospital Tuebingen		Illumina NextSeq	267.0813x	SPAdes v. 3.7.0	NA	NA	252	4917046	54.914227	4913	NA		clinical specimen		Oct-2017		Germany	NA	NA	NA	NA		Human, Homo sapiens
792	158836.377	Enterobacter hormaechei strain 229		158836	WGS	229	NA	NA						2019-09-23T00:00:00Z		PRJNA554224	SAMN12258114	GCA_008640825.1		VKEF01000000		University Hospital Tuebingen		Illumina NextSeq	322.8012x	SPAdes v. 3.7.0	NA	NA	45	4882981	55.46223	4695	NA		clinical specimen		Sep-2017		Germany	NA	NA	NA	NA		Human, Homo sapiens
793	158836.378	Enterobacter hormaechei strain 220		158836	WGS	220	NA	NA						2019-09-23T00:00:00Z		PRJNA554224	SAMN12258113	GCA_008640865.1		VKEG01000000		University Hospital Tuebingen		Illumina NextSeq	315.77850000000007x	SPAdes v. 3.7.0	NA	NA	100	4898686	55.45708	4733	NA		clinical specimen		Sep-2017		Germany	NA	NA	NA	NA		Human, Homo sapiens
794	158836.379	Enterobacter hormaechei strain 205		158836	WGS	205	NA	NA						2019-09-23T00:00:00Z		PRJNA554224	SAMN12258110	GCA_008640935.1		VKEJ01000000		University Hospital Tuebingen		Illumina NextSeq	417.5712x	SPAdes v. 3.7.0	NA	NA	36	4881333	55.465153	4671	NA		clinical specimen		Sep-2017		Germany	NA	NA	NA	NA		Human, Homo sapiens
795	158836.380	Enterobacter hormaechei strain 166		158836	WGS	166	NA	NA						2019-09-23T00:00:00Z		PRJNA554224	SAMN12258106	GCA_008640965.1		VKEN01000000		University Hospital Tuebingen		Illumina NextSeq	452.9277x	SPAdes v. 3.7.0	NA	NA	155	4913252	55.437054	4779	NA		clinical specimen		Aug-2017		Germany	NA	NA	NA	NA		Human, Homo sapiens
796	158836.381	Enterobacter hormaechei strain 183		158836	WGS	183	NA	NA		MLST.Enterobacter_cloacae.88				2019-09-23T00:00:00Z		PRJNA554224	SAMN12258108	GCA_008640975.1		VKEL01000000		University Hospital Tuebingen		Illumina NextSeq	516.9825x	SPAdes v. 3.7.0	NA	NA	194	4805473	55.547195	4708	NA		clinical specimen		Sep-2017		Germany	NA	NA	NA	NA		Human, Homo sapiens
797	158836.384	Enterobacter hormaechei strain 173		158836	WGS	173	NA	NA		MLST.Enterobacter_cloacae.104				2019-09-23T00:00:00Z		PRJNA554224	SAMN12258107	GCA_008641375.1		VKEM01000000		University Hospital Tuebingen		Illumina NextSeq	332.54550000000006x	SPAdes v. 3.7.0	NA	NA	563	4790970	55.066387	4953	NA		clinical specimen		Sep-2017		Germany	NA	NA	NA	NA		Human, Homo sapiens
798	158836.385	Enterobacter hormaechei strain 154		158836	WGS	154	NA	NA		MLST.Enterobacter_cloacae.88				2019-09-23T00:00:00Z		PRJNA554224	SAMN12258102	GCA_008641425.1		VKER01000000		University Hospital Tuebingen		Illumina NextSeq	352.13130000000007x	SPAdes v. 3.7.0	NA	NA	34	4817762	55.4932	4623	NA		clinical specimen		Aug-2017		Germany	NA	NA	NA	NA		Human, Homo sapiens
799	158836.387	Enterobacter hormaechei strain 128		158836	WGS	128	NA	NA						2019-09-23T00:00:00Z		PRJNA554224	SAMN12258098	GCA_008641515.1		VKEV01000000		University Hospital Tuebingen		Illumina NextSeq	331.9623x	SPAdes v. 3.7.0	NA	NA	49	4925163	55.158886	4805	NA		clinical specimen		Aug-2017		Germany	NA	NA	NA	NA		Human, Homo sapiens
800	158836.388	Enterobacter hormaechei strain 120		158836	WGS	120	NA	NA		MLST.Enterobacter_cloacae.116				2019-09-23T00:00:00Z		PRJNA554224	SAMN12258097	GCA_008641525.1		VKEW01000000		University Hospital Tuebingen		Illumina NextSeq	333.00720000000007x	SPAdes v. 3.7.0	NA	NA	22	4758499	55.479717	4516	NA		clinical specimen		Aug-2017		Germany	NA	NA	NA	NA		Human, Homo sapiens
801	158836.389	Enterobacter hormaechei strain 110		158836	WGS	110	NA	NA		MLST.Enterobacter_cloacae.116				2019-09-23T00:00:00Z		PRJNA554224	SAMN12258096	GCA_008641565.1		VKEX01000000		University Hospital Tuebingen		Illumina NextSeq	278.16210000000007x	SPAdes v. 3.7.0	NA	NA	23	4658041	55.662445	4403	NA		clinical specimen		Jul-2017		Germany	NA	NA	NA	NA		Human, Homo sapiens
802	158836.39	Enterobacter hormaechei strain HB_Z_2180		158836	WGS	HB_Z_2180	NA	NA						2017-08-02T00:00:00Z		PRJNA351846	SAMN05960959	GCA_002239945.1		NJCO00000000		JCVI		Illumina NextSeq 500	118.96x	SPAdes v. 3.1.1	NA	NA	78	4821786	55.45	4781	4693		Blood		22-May-2015	Nigeria	Nigeria	NA	NA	NA	NA		Human, Homo sapiens			Sepsis
803	158836.390	Enterobacter hormaechei strain 105		158836	WGS	105	NA	NA		MLST.Enterobacter_cloacae.116				2019-09-23T00:00:00Z		PRJNA554224	SAMN12258094	GCA_008641585.1		VKEZ01000000		University Hospital Tuebingen		Illumina NextSeq	252.8658x	SPAdes v. 3.7.0	NA	NA	20	4659059	55.662003	4408	NA		clinical specimen		Jul-2017		Germany	NA	NA	NA	NA		Human, Homo sapiens
804	158836.391	Enterobacter hormaechei strain 091		158836	WGS	091	NA	NA		MLST.Enterobacter_cloacae.443				2019-09-23T00:00:00Z		PRJNA554224	SAMN12258092	GCA_008641645.1		VKFB01000000		University Hospital Tuebingen		Illumina NextSeq	389.2374x	SPAdes v. 3.7.0	NA	NA	26	4794803	55.571503	4616	NA		clinical specimen		Jul-2017		Germany	NA	NA	NA	NA		Human, Homo sapiens
805	158836.392	Enterobacter hormaechei strain 081		158836	WGS	081	NA	NA		MLST.Enterobacter_cloacae.116				2019-09-23T00:00:00Z		PRJNA554224	SAMN12258091	GCA_008641665.1		VKFC01000000		University Hospital Tuebingen		Illumina NextSeq	215.1279x	SPAdes v. 3.7.0	NA	NA	20	4757807	55.480324	4516	NA		clinical specimen		Jul-2017		Germany	NA	NA	NA	NA		Human, Homo sapiens
806	158836.393	Enterobacter hormaechei strain 069		158836	WGS	069	NA	NA						2019-09-23T00:00:00Z		PRJNA554224	SAMN12258090	GCA_008641685.1		VKFD01000000		University Hospital Tuebingen		Illumina NextSeq	95.88780000000001x	SPAdes v. 3.7.0	NA	NA	58	4928171	55.158497	4817	NA		clinical specimen		Jul-2017		Germany	NA	NA	NA	NA		Human, Homo sapiens
807	158836.394	Enterobacter hormaechei strain 057		158836	WGS	057	NA	NA		MLST.Enterobacter_cloacae.116				2019-09-23T00:00:00Z		PRJNA554224	SAMN12258087	GCA_008641715.1		VKFG01000000		University Hospital Tuebingen		Illumina NextSeq	338.6448x	SPAdes v. 3.7.0	NA	NA	23	4757083	55.480835	4519	NA		clinical specimen		Jul-2017		Germany	NA	NA	NA	NA		Human, Homo sapiens
808	158836.395	Enterobacter hormaechei strain 064		158836	WGS	064	NA	NA		MLST.Enterobacter_cloacae.116				2019-09-23T00:00:00Z		PRJNA554224	SAMN12258089	GCA_008641725.1		VKFE01000000		University Hospital Tuebingen		Illumina NextSeq	292.8636x	SPAdes v. 3.7.0	NA	NA	21	4658371	55.660397	4408	NA		clinical specimen		Jul-2017		Germany	NA	NA	NA	NA		Human, Homo sapiens
809	158836.396	Enterobacter hormaechei strain 059		158836	WGS	059	NA	NA		MLST.Enterobacter_cloacae.116				2019-09-23T00:00:00Z		PRJNA554224	SAMN12258088	GCA_008641735.1		VKFF01000000		University Hospital Tuebingen		Illumina NextSeq	332.5212x	SPAdes v. 3.7.0	NA	NA	30	4760666	55.479313	4532	NA		clinical specimen		Jul-2017		Germany	NA	NA	NA	NA		Human, Homo sapiens
810	158836.397	Enterobacter hormaechei strain 051		158836	WGS	051	NA	NA		MLST.Enterobacter_cloacae.116				2019-09-23T00:00:00Z		PRJNA554224	SAMN12258086	GCA_008641745.1		VKFH01000000		University Hospital Tuebingen		Illumina NextSeq	290.7252x	SPAdes v. 3.7.0	NA	NA	53	4768638	55.483433	4539	NA		clinical specimen		Jul-2017		Germany	NA	NA	NA	NA		Human, Homo sapiens
811	158836.398	Enterobacter hormaechei strain 050		158836	WGS	050	NA	NA		MLST.Enterobacter_cloacae.116				2019-09-23T00:00:00Z		PRJNA554224	SAMN12258085	GCA_008641795.1		VKFI01000000		University Hospital Tuebingen		Illumina NextSeq	327.66120000000006x	SPAdes v. 3.7.0	NA	NA	18	4758272	55.480072	4501	NA		clinical specimen		Jul-2017		Germany	NA	NA	NA	NA		Human, Homo sapiens
812	158836.399	Enterobacter hormaechei strain 041		158836	WGS	041	NA	NA		MLST.Enterobacter_cloacae.116				2019-09-23T00:00:00Z		PRJNA554224	SAMN12258080	GCA_008641895.1		VKFN01000000		University Hospital Tuebingen		Illumina NextSeq	261.03060000000005x	SPAdes v. 3.7.0	NA	NA	70	4770526	55.4696	4564	NA		clinical specimen		Jul-2017		Germany	NA	NA	NA	NA		Human, Homo sapiens
813	158836.400	Enterobacter hormaechei strain 033		158836	WGS	033	NA	NA						2019-09-23T00:00:00Z		PRJNA554224	SAMN12258078	GCA_008641935.1		VKFP01000000		University Hospital Tuebingen		Illumina NextSeq	269.973x	SPAdes v. 3.7.0	NA	NA	198	4982900	55.34757	4971	NA		clinical specimen		Jul-2017		Germany	NA	NA	NA	NA		Human, Homo sapiens
814	158836.401	Enterobacter hormaechei strain 025		158836	WGS	025	NA	NA		MLST.Enterobacter_cloacae.116				2019-09-23T00:00:00Z		PRJNA554224	SAMN12258077	GCA_008641945.1		VKFQ01000000		University Hospital Tuebingen		Illumina NextSeq	607.4028x	SPAdes v. 3.7.0	NA	NA	25	4660909	55.66097	4407	NA		clinical specimen		Jul-2017		Germany	NA	NA	NA	NA		Human, Homo sapiens
815	158836.402	Enterobacter hormaechei strain 021		158836	WGS	021	NA	NA		MLST.Enterobacter_cloacae.116				2019-09-23T00:00:00Z		PRJNA554224	SAMN12258076	GCA_008641965.1		VKFR01000000		University Hospital Tuebingen		Illumina NextSeq	379.3716x	SPAdes v. 3.7.0	NA	NA	35	4663420	55.65403	4420	NA		clinical specimen		Jul-2017		Germany	NA	NA	NA	NA		Human, Homo sapiens
816	158836.403	Enterobacter hormaechei strain 018		158836	WGS	018	NA	NA		MLST.Enterobacter_cloacae.116				2019-09-23T00:00:00Z		PRJNA554224	SAMN12258075	GCA_008641995.1		VKFS01000000		University Hospital Tuebingen		Illumina NextSeq	280.76220000000006x	SPAdes v. 3.7.0	NA	NA	22	4657130	55.66212	4409	NA		clinical specimen		Jul-2017		Germany	NA	NA	NA	NA		Human, Homo sapiens
817	158836.404	Enterobacter hormaechei strain 017		158836	WGS	017	NA	NA		MLST.Enterobacter_cloacae.263				2019-09-23T00:00:00Z		PRJNA554224	SAMN12258074	GCA_008642005.1		VKFT01000000		University Hospital Tuebingen		Illumina NextSeq	404.71650000000005x	SPAdes v. 3.7.0	NA	NA	106	4976992	55.031982	4997	NA		clinical specimen		Jul-2017		Germany	NA	NA	NA	NA		Human, Homo sapiens
818	158836.405	Enterobacter hormaechei strain 015		158836	WGS	015	NA	NA		MLST.Enterobacter_cloacae.116				2019-09-23T00:00:00Z		PRJNA554224	SAMN12258073	GCA_008642015.1		VKFU01000000		University Hospital Tuebingen		Illumina NextSeq	257.823x	SPAdes v. 3.7.0	NA	NA	18	4658884	55.663624	4403	NA		clinical specimen		Jul-2017		Germany	NA	NA	NA	NA		Human, Homo sapiens
819	158836.406	Enterobacter hormaechei strain 008		158836	WGS	008	NA	NA						2019-09-23T00:00:00Z		PRJNA554224	SAMN12258071	GCA_008642055.1		VKFW01000000		University Hospital Tuebingen		Illumina NextSeq	288.7083x	SPAdes v. 3.7.0	NA	NA	213	4985508	55.34764	4980	NA		clinical specimen		Jul-2017		Germany	NA	NA	NA	NA		Human, Homo sapiens
820	158836.407	Enterobacter hormaechei strain 004		158836	WGS	004	NA	NA		MLST.Enterobacter_cloacae.116				2019-09-23T00:00:00Z		PRJNA554224	SAMN12258069	GCA_008642105.1		VKFY01000000		University Hospital Tuebingen		Illumina NextSeq	376.8444x	SPAdes v. 3.7.0	NA	NA	18	4757733	55.480812	4504	NA		clinical specimen		Jul-2017		Germany	NA	NA	NA	NA		Human, Homo sapiens
821	158836.408	Enterobacter hormaechei strain 002		158836	WGS	002	NA	NA		MLST.Enterobacter_cloacae.116				2019-09-23T00:00:00Z		PRJNA554224	SAMN12258068	GCA_008642115.1		VKFZ01000000		University Hospital Tuebingen		Illumina NextSeq	389.8935000000001x	SPAdes v. 3.7.0	NA	NA	21	4757597	55.480007	4516	NA		clinical specimen		Jul-2017		Germany	NA	NA	NA	NA		Human, Homo sapiens
822	158836.410	Enterobacter hormaechei strain FDAARGOS_642 strain Not applicable		158836	Complete	Not applicable	NA	NA				FDA:FDAARGOS_642		2019-09-25T00:00:00Z		PRJNA231221	SAMN11056357	GCA_008693905.1		CP044107		US Food and Drug Administration		Pacbio; Illumina	683.77x	canu v. 1.4	1	NA	1	4698106	55.59002	4444	4352		clinical isolate			USA	USA: KY	NA	NA	NA	NA		Human, Homo sapiens
823	158836.416	Enterobacter hormaechei strain C44		158836	Complete	C44	NA	NA		MLST.Enterobacter_cloacae.113				2019-10-09T00:00:00Z		PRJNA550014	SAMN12289368	GCA_008931325.1		CP042566,CP042567,CP042568,CP042569,CP042570		University of Oxford		Oxford Nanopore MiniION	1438x	Unicycler v. SEP-2017	1	4	5	4962392	55.38857	4835	4731		clinical sample		15-Apr-2013	Australia	Australia: Sydney	NA	NA	NA	NA		Human, Homo sapiens
824	158836.417	Enterobacter hormaechei strain C15		158836	Complete	C15	NA	NA		MLST.Enterobacter_cloacae.114				2019-10-09T00:00:00Z		PRJNA550014	SAMN12289339	GCA_008931405.1		CP042488,CP042489,CP042490,CP042491,CP042492		University of Oxford		Oxford Nanopore MiniION	1043x	Unicycler v. SEP-2017	1	4	5	5188104	54.74314	5141	4969		clinical sample		23-Feb-2009	Australia	Australia: Sydney	NA	NA	NA	NA		Human, Homo sapiens
825	158836.420	Enterobacter hormaechei strain C45		158836	Complete	C45	NA	NA						2019-10-09T00:00:00Z		PRJNA550014	SAMN12289303	GCA_008931645.1		CP042551,CP042552,CP042553,CP042554,CP042555		University of Oxford		Oxford Nanopore MiniION	2580x	Unicycler v. SEP-2017	1	4	5	5538473	54.83582	5560	5369		clinical sample		27-Apr-2013	Australia	Australia: Sydney	NA	NA	NA	NA		Human, Homo sapiens
826	158836.421	Enterobacter hormaechei strain EB_P9_L5_03.19		158836	Complete	EB_P9_L5_03.19	NA	NA			genotype:ST90			2019-10-09T00:00:00Z		PRJNA562727	SAMN12713636	GCA_008931785.1		CP043766,CP043767,CP043768,CP043769		Public Health England		Oxford Nanopore MiniION; Illumina HiSeq	100.0x	mimiasm v. 0.2 r168; Racon x 3 v. 1.3.1;	1	3	4	5399449	54.805073	5488	5215		rectal swab		2019-03	United Kingdom	United Kingdom:London	NA	NA	NA	NA		Human, Homo sapiens
827	158836.422	Enterobacter hormaechei strain LAU-ENC1		158836	WGS	LAU-ENC1	NA	NA		MLST.Enterobacter_cloacae.114				2019-10-11T00:00:00Z		PRJNA575758	SAMN12911132	GCA_008973785.1		WBYW01000000		Lebanese American University		Illumina MiSeq	30.0x	SPAdes v. 3.13.1	NA	NA	64	4941598	55.112778	4798	NA				2017		Lebanon	NA	NA	NA	NA		Human, Homo sapiens
828	158836.423	Enterobacter hormaechei strain AUH-ENM29		158836	WGS	AUH-ENM29	NA	NA						2019-10-18T00:00:00Z		PRJNA551102	SAMN13022691	GCA_009176795.1		WFHB01000000		Lebanese American University		Illumina MiSeq	30.0x	SPAdes v. 3.13.1	NA	NA	122	5159950	55.121056	5214	NA				2014		Lebanon	NA	NA	NA	NA		Human, Homo sapiens
829	158836.424	Enterobacter hormaechei strain AUH-ENM34		158836	WGS	AUH-ENM34	NA	NA		MLST.Enterobacter_cloacae.295				2019-10-18T00:00:00Z		PRJNA551102	SAMN13022772	GCA_009176825.1		WFHF01000000		Lebanese American University		Illumina MiSeq	30.0x	SPAdes v. 3.13.1	NA	NA	144	4839970	55.3009	4719	NA				2017		Lebanon	NA	NA	NA	NA		Human, Homo sapiens
830	158836.425	Enterobacter hormaechei strain AUH-ENM27		158836	WGS	AUH-ENM27	NA	NA						2019-10-18T00:00:00Z		PRJNA551102	SAMN13022662	GCA_009176835.1		WFGZ01000000		Lebanese American University		Illumina MiSeq	30.0x	SPAdes v. 3.13.1	NA	NA	227	5084498	55.159428	5090	NA				2014		Lebanon	NA	NA	NA	NA		Human, Homo sapiens
831	158836.426	Enterobacter hormaechei strain AUH-ENM31		158836	WGS	AUH-ENM31	NA	NA		MLST.Enterobacter_cloacae.114				2019-10-18T00:00:00Z		PRJNA551102	SAMN13022769	GCA_009176845.1		WFHC01000000		Lebanese American University		Illumina MiSeq	30.0x	SPAdes v. 3.13.1	NA	NA	232	5240628	54.92294	5185	NA				2018		Lebanon	NA	NA	NA	NA		Human, Homo sapiens
832	158836.427	Enterobacter hormaechei strain AUH-ENM26		158836	WGS	AUH-ENM26	NA	NA		MLST.Enterobacter_cloacae.114				2019-10-18T00:00:00Z		PRJNA551102	SAMN13022661	GCA_009176855.1		WFGY01000000		Lebanese American University		Illumina MiSeq	30.0x	SPAdes v. 3.13.1	NA	NA	259	5234550	54.944702	5175	NA				2018		Lebanon	NA	NA	NA	NA		Human, Homo sapiens
833	158836.428	Enterobacter hormaechei strain AUH-ENM32		158836	WGS	AUH-ENM32	NA	NA		MLST.Enterobacter_cloacae.114				2019-10-18T00:00:00Z		PRJNA551102	SAMN13022770	GCA_009176905.1		WFHD01000000		Lebanese American University		Illumina MiSeq	30.0x	SPAdes v. 3.13.1	NA	NA	301	5226336	54.945663	5223	NA				2018		Lebanon	NA	NA	NA	NA		Human, Homo sapiens
834	158836.429	Enterobacter hormaechei strain AUH-ENM35		158836	WGS	AUH-ENM35	NA	NA		MLST.Enterobacter_cloacae.114				2019-10-18T00:00:00Z		PRJNA551102	SAMN13026543	GCA_009176935.1		WFHG01000000		Lebanese American University		Illumina MiSeq	30.0x	SPAdes v. 3.13.1	NA	NA	257	5244084	54.910046	5190	NA				2018		Lebanon	NA	NA	NA	NA		Human, Homo sapiens
835	158836.430	Enterobacter hormaechei strain AUH-ENM25		158836	WGS	AUH-ENM25	NA	NA						2019-10-18T00:00:00Z		PRJNA551102	SAMN13022659	GCA_009176985.1		WFGX01000000		Lebanese American University		Illumina MiSeq	30.0x	SPAdes v. 3.13.1	NA	NA	216	4918266	54.95628	4825	NA				2017		Lebanon	NA	NA	NA	NA		Human, Homo sapiens
836	158836.431	Enterobacter hormaechei strain AUH-ENM33		158836	WGS	AUH-ENM33	NA	NA		MLST.Enterobacter_cloacae.114				2019-10-18T00:00:00Z		PRJNA551102	SAMN13022771	GCA_009176995.1		WFHE01000000		Lebanese American University		Illumina MiSeq	30.0x	SPAdes v. 3.13.1	NA	NA	265	5228410	54.957664	5185	NA				2017		Lebanon	NA	NA	NA	NA		Human, Homo sapiens
837	158836.432	Enterobacter hormaechei strain AUH-ENM28		158836	WGS	AUH-ENM28	NA	NA						2019-10-18T00:00:00Z		PRJNA551102	SAMN13022682	GCA_009177025.1		WFHA01000000		Lebanese American University		Illumina MiSeq	30.0x	SPAdes v. 3.13.1	NA	NA	144	5267984	54.900223	5168	NA				2018		Lebanon	NA	NA	NA	NA		Human, Homo sapiens
838	158836.433	Enterobacter hormaechei strain AUH-ENM24		158836	WGS	AUH-ENM24	NA	NA		MLST.Enterobacter_cloacae.114				2019-10-18T00:00:00Z		PRJNA551102	SAMN13022657	GCA_009177055.1		WFGW01000000		Lebanese American University		Illumina MiSeq	30.0x	SPAdes v. 3.13.1	NA	NA	243	5245780	54.91429	5152	NA				2017		Lebanon	NA	NA	NA	NA		Human, Homo sapiens
839	158836.434	Enterobacter hormaechei strain C4		158836	Complete	C4	NA	NA		MLST.Enterobacter_cloacae.113				2019-10-09T00:00:00Z		PRJNA550014	SAMN12289289	GCA_008931585.1		CP042540,CP042541,CP042542,CP042543,CP042544		University of Oxford		Oxford Nanopore MiniION	3051x	Unicycler v. SEP-2017	1	4	5	4972056	55.388092	4856	4745		clinical sample		28-Jun-2007	Australia	Australia: Sydney	NA	NA	NA	NA		Human, Homo sapiens
840	158836.435	Enterobacter hormaechei strain ENT635		158836	WGS	ENT635	NA	NA		MLST.Enterobacter_cloacae.145				1900-01-01T00:00:00Z		PRJNA577956	SAMN13042299			WHOO01000000		University of Pittsburgh		Illumina NextSeq	81x	CLC NGS Cell v. 10.1.1	NA	NA	196	4760843	54.97917	4757	4613		Intraabdominal tissue		April-2019	USA	USA:Pittsburgh	NA	NA	NA	NA		Human, Homo sapiens			Intraabdominal infection
841	158836.436	Enterobacter hormaechei strain ENT634		158836	WGS	ENT634	NA	NA						1900-01-01T00:00:00Z		PRJNA577956	SAMN13042298			WHOP01000000		University of Pittsburgh		Illumina NextSeq	101x	CLC NGS Cell v. 10.1.1	NA	NA	101	4962950	55.428547	4913	4776		Intraabdominal tissue		April-2019	USA	USA:Pittsburgh	NA	NA	NA	NA		Human, Homo sapiens			Intraabdominal infection
842	158836.437	Enterobacter hormaechei strain ENT630		158836	WGS	ENT630	NA	NA						1900-01-01T00:00:00Z		PRJNA577956	SAMN13042297			WHOQ01000000		University of Pittsburgh		Illumina NextSeq	59x	CLC NGS Cell v. 10.1.1	NA	NA	128	4964699	55.43077	4904	4768		bronchoalveolar lavage		May-2019	USA	USA:Pittsburgh	NA	NA	NA	NA		Human, Homo sapiens			Pneumonia
843	158836.438	Enterobacter hormaechei strain AUH-ENM30		158836	Complete	AUH-ENM30	NA	NA		MLST.Enterobacter_cloacae.114				2019-11-03T00:00:00Z		PRJNA551102	SAMN13022768	GCA_009497055.1		CP045611		Lebanese American University		PacBio RSII	30.0x	HGAP v. JANUARY-2019	1	NA	1	4869611	55.156254	4661	NA				2016		Lebanon	NA	NA	NA	NA		Human, Homo sapiens
844	158836.444	Enterobacter hormaechei strain Surv196		158836	WGS	Surv196	NA	NA						2019-11-17T00:00:00Z		PRJNA577956	SAMN13245837			WJXX01000000		University of Pittsburgh		Illumina NextSeq	105.0x	SPAdes v. 3.13	NA	NA	22	4619962	55.652687	4388	4267		perirectal swab		2019		USA	NA	NA	NA	NA		Human, Homo sapiens			rectal colonization
845	158836.445	Enterobacter hormaechei strain ECL69214		158836	Complete	ECL69214	NA	NA		MLST.Enterobacter_cloacae.418				2019-12-04T00:00:00Z		PRJNA589496	SAMN13335391	GCA_009728975.1		CP046271,CP046272,CP046273,CP046274,CP046275		Center for Disease Control and Prevention of PLA		Illumina HiSeq; Oxford Nanopore MiniION	130.0x	unicycler v. v0.4.8-beta	1	4	5	4834033	55.27184	4700	4550		urine sample		04-Feb-2018	China	China:guangzhou	NA	NA	NA	NA		Human, Homo sapiens
846	158836.446	Enterobacter hormaechei strain L51		158836	Complete	L51	NA	NA						2019-12-10T00:00:00Z		PRJNA495112	SAMN10219678	GCA_009738085.1		CP033102,CP033103		The first affiliated hospital of zhejiang university		PacBio Sequel	100.0x	HGAP v. SEP-2018	1	1	2	5362647	54.391888	5394	5223		feces		2016-04-08	China	China:zhejiang	NA	NA	NA	NA		Human, Homo sapiens	female	18 years old	Crohn disease
847	158836.46	Enterobacter hormaechei strain TUM10660		158836	WGS	TUM10660	NA	NA		MLST.Enterobacter_cloacae.78				2017-08-24T00:00:00Z		PRJDB6127	SAMD00089454	GCA_002333465.1		BEEA00000000		Toho University		illumina MiSeq	52x	CLC genomics workbench v. 9.5.4	NA	NA	269	4981034	55.1	4894	NA		Stool		2010-06-24	Japan	Japan	NA	NA	NA	NA		Human, Homo sapiens
848	158836.465	Enterobacter hormaechei strain L3984		158836	WGS	L3984	NA	NA		MLST.Enterobacter_cloacae.451				2020-01-07T00:00:00Z		PRJNA524703	SAMN11417976			WVTV01000000		UNIVERSITY OF PENNSYLVANIA		Illumina MiSeq	17.82x	SPAdes v. 3.12.0	NA	NA	143	4973153	55.122505	4947	4765		stool		05-Apr-2017	USA	USA:PA	NA	NA	NA	NA		Human, Homo sapiens
849	158836.466	Enterobacter hormaechei strain L3981		158836	WGS	L3981	NA	NA		MLST.Enterobacter_cloacae.66				2020-01-07T00:00:00Z		PRJNA524703	SAMN11417975			WVTU01000000		UNIVERSITY OF PENNSYLVANIA		Illumina MiSeq	9.45x	SPAdes v. 3.12.0	NA	NA	116	4910958	55.246613	4854	4677		stool		05-Apr-2017	USA	USA:PA	NA	NA	NA	NA		Human, Homo sapiens
850	158836.467	Enterobacter hormaechei strain L4010		158836	WGS	L4010	NA	NA		MLST.Enterobacter_cloacae.451				2020-01-07T00:00:00Z		PRJNA524703	SAMN11417977			WVTW01000000		UNIVERSITY OF PENNSYLVANIA		Illumina MiSeq	11.51x	SPAdes v. 3.12.0	NA	NA	160	4971930	55.148785	4963	4771		stool		05-Apr-2017	USA	USA:PA	NA	NA	NA	NA		Human, Homo sapiens
851	158836.468	Enterobacter hormaechei strain L3654		158836	WGS	L3654	NA	NA						2020-01-07T00:00:00Z		PRJNA524703	SAMN11417971			WVTR01000000		UNIVERSITY OF PENNSYLVANIA		Illumina MiSeq	11.23x	SPAdes v. 3.12.0	NA	NA	69	4783202	55.38565	4655	4499		stool		05-Apr-2017	USA	USA:PA	NA	NA	NA	NA		Human, Homo sapiens
852	158836.469	Enterobacter hormaechei strain L4014		158836	WGS	L4014	NA	NA		MLST.Enterobacter_cloacae.62				2020-01-07T00:00:00Z		PRJNA524703	SAMN11417978			WVTX01000000		UNIVERSITY OF PENNSYLVANIA		Illumina MiSeq	9.59x	SPAdes v. 3.12.0	NA	NA	63	4795139	55.476368	4608	4475		stool		05-Apr-2017	USA	USA:PA	NA	NA	NA	NA		Human, Homo sapiens
853	158836.47	Enterobacter hormaechei strain TUM10661		158836	WGS	TUM10661	NA	NA		MLST.Enterobacter_cloacae.78				2017-08-24T00:00:00Z		PRJDB6127	SAMD00089455	GCA_002333485.1		BEEB00000000		Toho University		illumina MiSeq	51x	CLC genomics workbench v. 9.5.4	NA	NA	377	4973463	55.18	4898	NA		Stool		2010-06-24	Japan	Japan	NA	NA	NA	NA		Human, Homo sapiens
854	158836.470	Enterobacter hormaechei strain L3891		158836	WGS	L3891	NA	NA		MLST.Enterobacter_cloacae.148				2020-01-07T00:00:00Z		PRJNA524703	SAMN11417972			WVTS01000000		UNIVERSITY OF PENNSYLVANIA		Illumina MiSeq	11.86x	SPAdes v. 3.12.0	NA	NA	112	4890197	55.304356	4870	4700		stool		05-Apr-2017	USA	USA:PA	NA	NA	NA	NA		Human, Homo sapiens
855	158836.471	Enterobacter hormaechei strain B29		158836	WGS	B29	NA	NA						2020-01-10T00:00:00Z		PRJNA160243	SAMN07139314	GCA_009846775.1		AJUQ01000000		Shanghai Jiao Tong University		454; Illumina HiSeq	30.0x	Newbler v. 2.3	NA	NA	29	4770039	55.593197	4559	4519		feces		Dec-2010		China	NA	NA	NA	NA		Human, Homo sapiens
856	158836.472	Enterobacter hormaechei strain BIOML-A4		158836	WGS	BIOML-A4	NA	NA						2020-01-14T00:00:00Z	31477907	PRJNA544527	SAMN11945356			WWRS01000000		Massachusetts Institute of Technology		Illumina NextSeq	158.67x	SPAdes v. 3.9.1	NA	NA	447	5416111	53.568275	5526	5344		fecal material [ENVO:00002003]		07-Jan-2015	USA	USA:Boston	NA	NA	NA	NA		Human, Homo sapiens
857	158836.473	Enterobacter hormaechei strain BIOML-A5		158836	WGS	BIOML-A5	NA	NA						2020-01-14T00:00:00Z	31477907	PRJNA544527	SAMN11945357			WWRR01000000		Massachusetts Institute of Technology		Illumina NextSeq	180.242x	SPAdes v. 3.9.1	NA	NA	107	4965447	54.869083	4909	4756		fecal material [ENVO:00002003]		07-Jan-2015	USA	USA:Boston	NA	NA	NA	NA		Human, Homo sapiens
858	158836.474	Enterobacter hormaechei strain BIOML-A3		158836	WGS	BIOML-A3	NA	NA						2020-01-14T00:00:00Z	31477907	PRJNA544527	SAMN11945355			WWRT01000000		Massachusetts Institute of Technology		Illumina NextSeq	227.532x	SPAdes v. 3.9.1	NA	NA	88	4923441	55.081367	4882	4727		fecal material [ENVO:00002003]		07-Jan-2015	USA	USA:Boston	NA	NA	NA	NA		Human, Homo sapiens
859	158836.475	Enterobacter hormaechei strain BIOML-A2		158836	WGS	BIOML-A2	NA	NA						2020-01-14T00:00:00Z	31477907	PRJNA544527	SAMN11945354			WWRU01000000		Massachusetts Institute of Technology		Illumina NextSeq	102.837x	SPAdes v. 3.9.1	NA	NA	306	5264149	54.82556	5433	5204		fecal material [ENVO:00002003]		07-Jan-2015	USA	USA:Boston	NA	NA	NA	NA		Human, Homo sapiens
860	158836.476	Enterobacter hormaechei strain BIOML-A1		158836	WGS	BIOML-A1	NA	NA						2020-01-14T00:00:00Z	31477907	PRJNA544527	SAMN11945353			WWRV01000000		Massachusetts Institute of Technology		Illumina NextSeq	105.153x	SPAdes v. 3.9.1	NA	NA	73	4943814	55.016052	4894	4727		fecal material [ENVO:00002003]		07-Jan-2015	USA	USA:Boston	NA	NA	NA	NA		Human, Homo sapiens
861	158836.477	Enterobacter hormaechei strain VNMU137		158836	WGS	VNMU137	NA	NA						2020-01-16T00:00:00Z		PRJNA598234	SAMN13701840			WYAA01000000		Walter Reed Army Institute of Research		Illumina MiSeq	71.94x	Newbler v. 2.9	NA	NA	116	5196216	54.804996	5288	5036		wound		2017-08-22		Ukraine	NA	NA	NA	NA		Human, Homo sapiens			Infection
862	158836.478	Enterobacter hormaechei strain VNMU138		158836	WGS	VNMU138	NA	NA						2020-01-16T00:00:00Z		PRJNA598234	SAMN13701841			WXZZ01000000		Walter Reed Army Institute of Research		Illumina MiSeq	39.76x	Newbler v. 2.9	NA	NA	122	5196273	54.80663	5294	5036		wound		2017-08-22		Ukraine	NA	NA	NA	NA		Human, Homo sapiens			Infection
863	158836.479	Enterobacter hormaechei strain VNMU052		158836	WGS	VNMU052	NA	NA						2020-01-16T00:00:00Z		PRJNA598234	SAMN13701839			WYAG01000000		Walter Reed Army Institute of Research		Illumina MiSeq	72.58x	Newbler v. 2.9	NA	NA	117	4946198	55.24324	5011	4808		wound		2014-10-16		Ukraine	NA	NA	NA	NA		Human, Homo sapiens			Infection
864	158836.48	Enterobacter hormaechei strain TUM10664		158836	WGS	TUM10664	NA	NA		MLST.Enterobacter_cloacae.78				2017-08-24T00:00:00Z		PRJDB6127	SAMD00089458	GCA_002333545.1		BEEE00000000		Toho University		illumina MiSeq	69x	CLC genomics workbench v. 9.5.4	NA	NA	236	5037302	55.02	4958	NA		Sputum		2010-07-06	Japan	Japan	NA	NA	NA	NA		Human, Homo sapiens
865	158836.480	Enterobacter hormaechei strain VNMU043		158836	WGS	VNMU043	NA	NA						2020-01-16T00:00:00Z		PRJNA598234	SAMN13701838			WYAH01000000		Walter Reed Army Institute of Research		Illumina MiSeq	102.48x	Newbler v. 2.9	NA	NA	150	5248177	54.75332	5389	5126		wound		2014-10-09		Ukraine	NA	NA	NA	NA		Human, Homo sapiens			Infection
866	158836.481	Enterobacter hormaechei strain VNMU040		158836	WGS	VNMU040	NA	NA						2020-01-16T00:00:00Z		PRJNA598234	SAMN13701837			WYAI01000000		Walter Reed Army Institute of Research		Illumina MiSeq	104.64x	Newbler v. 2.9	NA	NA	66	5140744	54.907326	5238	5048		wound		2014-10-01		Ukraine	NA	NA	NA	NA		Human, Homo sapiens			Infection
867	158836.482	Enterobacter hormaechei strain VNMU005		158836	WGS	VNMU005	NA	NA						2020-01-16T00:00:00Z		PRJNA598234	SAMN13701836			WYAJ01000000		Walter Reed Army Institute of Research		Illumina MiSeq	93.37x	Newbler v. 2.9	NA	NA	55	5073523	54.95089	5147	4963		wound		2014-09-03		Ukraine	NA	NA	NA	NA		Human, Homo sapiens			Infection
868	158836.484	Enterobacter hormaechei strain 3628		158836	WGS	3628	NA	NA		MLST.Enterobacter_cloacae.78				2020-01-20T00:00:00Z		PRJNA600702	SAMN13829999	GCA_009907345.1		JAAATQ010000001,JAAATQ010000010,JAAATQ010000096,JAAATQ010000097,JAAATQ010000098,JAAATQ010000099,JAAATQ010000100		Austrian Agency for Health and Food Safety		Illumina MiSeq	58x	Velvet v. 1.1.04	NA	NA	216	4768199	55.07807	4702	4536		urine		2015		Nigeria	NA	NA	NA	NA		Human, Homo sapiens			Urinary tract infection 36
869	158836.485	Enterobacter hormaechei strain 2644		158836	WGS	2644	NA	NA		MLST.Enterobacter_cloacae.114				2020-01-20T00:00:00Z		PRJNA600702	SAMN13829994	GCA_009907435.1		JAAATO010000001,JAAATO010000009,JAAATO010000094,JAAATO010000095,JAAATO010000096,JAAATO010000097,JAAATO010000098		Austrian Agency for Health and Food Safety		Illumina MiSeq	73x	Velvet v. 1.1.04	NA	NA	253	5043004	54.874317	5067	4862		urine		2015		Nigeria	NA	NA	NA	NA		Human, Homo sapiens			Urinary tract infection 32
870	158836.486	Enterobacter hormaechei strain 3688		158836	WGS	3688	NA	NA		MLST.Enterobacter_cloacae.78				2020-01-20T00:00:00Z		PRJNA600702	SAMN13830000	GCA_009907425.1		JAAATP010000001,JAAATP010000010,JAAATP010000091,JAAATP010000092,JAAATP010000093,JAAATP010000094,JAAATP010000095		Austrian Agency for Health and Food Safety		Illumina MiSeq	103x	Velvet v. 1.1.04	NA	NA	126	4798667	55.0515	4697	4534		urine		2015		Nigeria	NA	NA	NA	NA		Human, Homo sapiens			Urinary tract infection 37
871	158836.487	Enterobacter hormaechei strain 2781		158836	WGS	2781	NA	NA		MLST.Enterobacter_cloacae.114				2020-01-20T00:00:00Z		PRJNA600702	SAMN13829998	GCA_009907465.1		JAAATN010000001,JAAATN010000010,JAAATN010000089,JAAATN010000090,JAAATN010000091,JAAATN010000092,JAAATN010000093		Austrian Agency for Health and Food Safety		Illumina MiSeq	119x	Velvet v. 1.1.04	NA	NA	161	5117605	54.86832	5117	4927		urine		2015		Nigeria	NA	NA	NA	NA		Human, Homo sapiens			Urinary tract infection 35
872	158836.488	Enterobacter hormaechei strain 4594		158836	WGS	4594	NA	NA		MLST.Enterobacter_cloacae.459				2020-01-20T00:00:00Z		PRJNA600702	SAMN13830002	GCA_009907525.1		JAAATJ010000001,JAAATJ010000010,JAAATJ010000100,JAAATJ010000101,JAAATJ010000102,JAAATJ010000103,JAAATJ010000104		Austrian Agency for Health and Food Safety		Illumina MiSeq	84x	Velvet v. 1.1.04	NA	NA	252	5004918	54.94056	5066	4853		urine		2015		Nigeria	NA	NA	NA	NA		Human, Homo sapiens			Urinary tract infection 38
873	158836.489	Enterobacter hormaechei strain 4507		158836	WGS	4507	NA	NA		MLST.Enterobacter_cloacae.459				2020-01-20T00:00:00Z		PRJNA600702	SAMN13830001	GCA_009907565.1		JAAATI010000001,JAAATI010000010,JAAATI010000100,JAAATI010000101,JAAATI010000102,JAAATI010000103,JAAATI010000104		Austrian Agency for Health and Food Safety		Illumina MiSeq	72x	Velvet v. 1.1.04	NA	NA	223	4998586	54.961163	5053	4839		Pleural aspirate		2015		Nigeria	NA	NA	NA	NA		Human, Homo sapiens			N/C
874	158836.49	Enterobacter hormaechei strain TUM10665		158836	WGS	TUM10665	NA	NA		MLST.Enterobacter_cloacae.78				2017-08-24T00:00:00Z		PRJDB6127	SAMD00089459	GCA_002333565.1		BEEF00000000		Toho University		illumina MiSeq	70x	CLC genomics workbench v. 9.5.4	NA	NA	238	4919108	55.1	4820	NA				2010-07-07	Japan	Japan	NA	NA	NA	NA		Human, Homo sapiens
875	158836.490	Enterobacter hormaechei strain BW		158836	Complete	BW	NA	NA		MLST.Enterobacter_cloacae.110				2020-01-27T00:00:00Z		PRJNA411992	SAMN07692716	GCA_009930835.1		CP023569,CP023572,CP023570,CP023571		Penn State University		PacBio; Illumina HiSeq	150.0x	Canu for assembly of PacBio reads v. 1.6;	1	3	4	5248533	54.90713	5160	5023		Blood and wound		2013-08-24	USA	USA: University of Michigan University Hospital	NA	NA	NA	NA		Human, Homo sapiens			Enterobacter bacteremia
876	158836.491	Enterobacter hormaechei strain BW		158836	Complete	BW	NA	NA		MLST.Enterobacter_cloacae.110				2020-01-27T00:00:00Z		PRJNA434358	SAMN08554725	GCA_009930935.1		CP027111,CP027112,CP027113		Penn State University		PacBio; Illumina HiSeq	150.0x	Canu for assembly of PacBio reads v. 1.6;	1	2	3	5255981	54.9045	5194	5056				2014-05-30	USA	USA: Ann Arbor, Michigan	NA	NA	NA	NA		Human, Homo sapiens			Enterobacter bacteremia
877	158836.50	Enterobacter hormaechei strain TUM10666		158836	WGS	TUM10666	NA	NA		MLST.Enterobacter_cloacae.78				2017-08-24T00:00:00Z		PRJDB6127	SAMD00089460	GCA_002333585.1		BEEG00000000		Toho University		illumina MiSeq	82x	CLC genomics workbench v. 9.5.4	NA	NA	196	4996315	55.04	4885	NA		Stool		2010-07-09	Japan	Japan	NA	NA	NA	NA		Human, Homo sapiens
878	158836.504	Enterobacter hormaechei strain UIC 1		158836	WGS	UIC 1	NA	NA		MLST.Enterobacter_cloacae.443				2020-02-11T00:00:00Z	31993456	PRJNA561214	SAMN12611846			VSTC01000000		University of Illinois at Chicago		Illumina MiSeq	100.0x	SPAdes v. 3.10	NA	NA	64	4812165	55.550404	4725	4615		bloodstream		2018-07	USA	USA: Chicago	NA	NA	NA	NA		Human, Homo sapiens			Bacteremia
879	158836.505	Enterobacter hormaechei strain AS012496		158836	WGS	AS012496	NA	NA						2020-02-14T00:00:00Z		PRJNA553678	SAMN12250815	GCA_010588135.1		VLLS01000000		Ares Genetics		Illumina NextSeq	97.41x	SPAdes v. 3.12	NA	NA	922	5205772	55.713676	5706	NA		lung		2015-07-21		USA	NA	NA	NA	NA		Human, Homo sapiens			Pneumonia
880	158836.506	Enterobacter hormaechei strain AS012493		158836	WGS	AS012493	NA	NA						2020-02-14T00:00:00Z		PRJNA553678	SAMN12250812	GCA_010588205.1		VLLU01000000		Ares Genetics		Illumina NextSeq	117.92x	SPAdes v. 3.12	NA	NA	981	5105561	55.324184	5668	NA		lung		2016-05-14		USA	NA	NA	NA	NA		Human, Homo sapiens			Pneumonia
881	158836.507	Enterobacter hormaechei strain AS012487		158836	WGS	AS012487	NA	NA						2020-02-14T00:00:00Z		PRJNA553678	SAMN12250806	GCA_010588385.1		VLLV01000000		Ares Genetics		Illumina NextSeq	118.85x	SPAdes v. 3.12	NA	NA	848	5323691	55.651703	5805	NA		lung		2016-02-29		USA	NA	NA	NA	NA		Human, Homo sapiens			Pneumonia
882	158836.509	Enterobacter hormaechei strain AS012472		158836	WGS	AS012472	NA	NA		MLST.Enterobacter_cloacae.416				2020-02-14T00:00:00Z		PRJNA553678	SAMN12250791	GCA_010590155.1		VLLZ01000000		Ares Genetics		Illumina NextSeq	131.1x	SPAdes v. 3.12	NA	NA	525	4742595	55.899693	4834	NA		lung		2016-02-17		USA	NA	NA	NA	NA		Human, Homo sapiens			Pneumonia
883	158836.51	Enterobacter hormaechei strain TUM10672		158836	WGS	TUM10672	NA	NA		MLST.Enterobacter_cloacae.78				2017-08-24T00:00:00Z		PRJDB6127	SAMD00089466	GCA_002333705.1		BEEM00000000		Toho University		illumina MiSeq	74x	CLC genomics workbench v. 9.5.4	NA	NA	161	5071130	55.01	4969	NA		Stool		2010-07-26	Japan	Japan	NA	NA	NA	NA		Human, Homo sapiens
884	158836.510	Enterobacter hormaechei strain AS012449		158836	WGS	AS012449	NA	NA		MLST.Enterobacter_cloacae.335				2020-02-14T00:00:00Z		PRJNA553678	SAMN12250768	GCA_010590565.1		VLMD01000000		Ares Genetics		Illumina NextSeq	115.51x	SPAdes v. 3.12	NA	NA	317	4652289	55.674683	4571	NA		lung		2015-07-16		USA	NA	NA	NA	NA		Human, Homo sapiens			Pneumonia
885	158836.511	Enterobacter hormaechei strain AS012434		158836	WGS	AS012434	NA	NA		MLST.Enterobacter_cloacae.49				2020-02-14T00:00:00Z		PRJNA553678	SAMN12250753	GCA_010590855.1		VLMG01000000		Ares Genetics		Illumina NextSeq	104.27x	SPAdes v. 3.12	NA	NA	339	4878439	55.642956	4870	NA		lung		2015-02-09		USA	NA	NA	NA	NA		Human, Homo sapiens			Pneumonia
886	158836.52	Enterobacter hormaechei strain TUM10673		158836	WGS	TUM10673	NA	NA		MLST.Enterobacter_cloacae.78				2017-08-24T00:00:00Z		PRJDB6127	SAMD00089467	GCA_002333725.1		BEEN00000000		Toho University		illumina MiSeq	80x	CLC genomics workbench v. 9.5.4	NA	NA	123	4984362	55.04	4859	NA		Stool		2010-07-31	Japan	Japan	NA	NA	NA	NA		Human, Homo sapiens
887	158836.524	Enterobacter hormaechei strain AS012320		158836	WGS	AS012320	NA	NA		MLST.Enterobacter_cloacae.145				2020-02-14T00:00:00Z		PRJNA553678	SAMN12250639	GCA_010597845.1		VLMZ01000000		Ares Genetics		Illumina NextSeq	90.38x	SPAdes v. 3.12	NA	NA	580	4828293	54.99164	4908	NA		lung		2016-03-16		USA	NA	NA	NA	NA		Human, Homo sapiens			Pneumonia
888	158836.525	Enterobacter hormaechei strain AS012319		158836	WGS	AS012319	NA	NA		MLST.Enterobacter_cloacae.145				2020-02-14T00:00:00Z		PRJNA553678	SAMN12250638	GCA_010598065.1		VLNA01000000		Ares Genetics		Illumina NextSeq	94.66x	SPAdes v. 3.12	NA	NA	345	4794059	55.006985	4798	NA		lung		2016-03-16		USA	NA	NA	NA	NA		Human, Homo sapiens			Pneumonia
889	158836.526	Enterobacter hormaechei strain AS012278		158836	WGS	AS012278	NA	NA						2020-02-14T00:00:00Z		PRJNA553678	SAMN12250597	GCA_010598465.1		VLNG01000000		Ares Genetics		Illumina NextSeq	107.37x	SPAdes v. 3.12	NA	NA	497	5074424	54.750515	5224	NA		lung		2015-06-10		USA	NA	NA	NA	NA		Human, Homo sapiens			Pneumonia
890	158836.527	Enterobacter hormaechei strain AS012301		158836	WGS	AS012301	NA	NA						2020-02-14T00:00:00Z		PRJNA553678	SAMN12250620	GCA_010598365.1		VLNC01000000		Ares Genetics		Illumina NextSeq	88.6x	SPAdes v. 3.12	NA	NA	253	4871877	55.022594	4827	NA		lung		2015-07-20		USA	NA	NA	NA	NA		Human, Homo sapiens			Pneumonia
891	158836.528	Enterobacter hormaechei strain AS012265		158836	WGS	AS012265	NA	NA		MLST.Enterobacter_cloacae.108				2020-02-14T00:00:00Z		PRJNA553678	SAMN12250584	GCA_010598585.1		VLNK01000000		Ares Genetics		Illumina NextSeq	88.04x	SPAdes v. 3.12	NA	NA	514	4856493	55.4764	4940	NA		lung		2015-10-28		USA	NA	NA	NA	NA		Human, Homo sapiens			Pneumonia
892	158836.53	Enterobacter hormaechei strain TUM10674		158836	WGS	TUM10674	NA	NA		MLST.Enterobacter_cloacae.78				2017-08-24T00:00:00Z		PRJDB6127	SAMD00089468	GCA_002333745.1		BEEO00000000		Toho University		illumina MiSeq	88x	CLC genomics workbench v. 9.5.4	NA	NA	146	5069736	55.01	4960	NA		Sputum		2010-08-09	Japan	Japan	NA	NA	NA	NA		Human, Homo sapiens
893	158836.534	Enterobacter hormaechei strain AUH-ENM15		158836	WGS	AUH-ENM15	NA	NA		MLST.Enterobacter_cloacae.190				2020-02-24T00:00:00Z		PRJNA551102	SAMN12881034	GCA_011006835.1		WBTA01000000		Lebanese American University		Illumina MiSeq	30.0x	SPAdes v. 3.13.1	NA	NA	237	5000414	55.151073	4927	NA		skin		2018		Lebanon	NA	NA	NA	NA		Human, Homo sapiens
894	158836.535	Enterobacter hormaechei strain AUH-ENM18		158836	WGS	AUH-ENM18	NA	NA		MLST.Enterobacter_cloacae.114				2020-02-24T00:00:00Z		PRJNA551102	SAMN12881160	GCA_011006855.1		WBTB01000000		Lebanese American University		Illumina MiSeq	30.0x	SPAdes v. 3.13.1	NA	NA	178	5008562	55.10837	4915	NA		skin		2016		Lebanon	NA	NA	NA	NA		Human, Homo sapiens
895	158836.536	Enterobacter hormaechei strain AUH-ENM17		158836	WGS	AUH-ENM17	NA	NA		MLST.Enterobacter_cloacae.190				2020-02-24T00:00:00Z		PRJNA551102	SAMN12881128	GCA_011006865.1		WFLS01000000		Lebanese American University		Illumina MiSeq	30.0x	SPAdes v. 3.13.1	NA	NA	249	5003823	55.14108	4930	NA		wound		2018		Lebanon	NA	NA	NA	NA		Human, Homo sapiens
896	158836.537	Enterobacter hormaechei strain AUH-ENM20		158836	WGS	AUH-ENM20	NA	NA		MLST.Enterobacter_cloacae.114				2020-02-24T00:00:00Z		PRJNA551102	SAMN12881398	GCA_011006915.1		WFLU01000000		Lebanese American University		Illumina MiSeq	30.0x	SPAdes v. 3.13.1	NA	NA	239	5281248	54.926033	5251	NA		sputum		2018		Lebanon	NA	NA	NA	NA		Human, Homo sapiens
897	158836.538	Enterobacter hormaechei strain AUH-ENM19		158836	WGS	AUH-ENM19	NA	NA						2020-02-24T00:00:00Z		PRJNA551102	SAMN12881256	GCA_011006875.1		WFLT01000000		Lebanese American University		Illumina MiSeq	30.0x	SPAdes v. 3.13.1	NA	NA	204	4845747	55.104942	4741	NA		blood		2018		Lebanon	NA	NA	NA	NA		Human, Homo sapiens
898	158836.539	Enterobacter hormaechei strain AUH-ENM21		158836	WGS	AUH-ENM21	NA	NA		MLST.Enterobacter_cloacae.190				2020-02-24T00:00:00Z		PRJNA551102	SAMN12881441	GCA_011006975.1		WBTC01000000		Lebanese American University		Illumina MiSeq	30.0x	SPAdes v. 3.13.1	NA	NA	230	4966405	55.20798	4895	NA		blood		2018		Lebanon	NA	NA	NA	NA		Human, Homo sapiens
899	158836.54	Enterobacter hormaechei strain TUM10676		158836	WGS	TUM10676	NA	NA		MLST.Enterobacter_cloacae.78				2017-08-24T00:00:00Z		PRJDB6127	SAMD00089470	GCA_002333785.1		BEEQ00000000		Toho University		illumina MiSeq	67x	CLC genomics workbench v. 9.5.4	NA	NA	149	4981423	55.02	4849	NA		Blood		2010-08-11	Japan	Japan	NA	NA	NA	NA		Human, Homo sapiens
900	158836.540	Enterobacter hormaechei strain AUH-ENM22		158836	WGS	AUH-ENM22	NA	NA		MLST.Enterobacter_cloacae.78				2020-02-24T00:00:00Z		PRJNA551102	SAMN12881457	GCA_011006955.1		WBTD01000000		Lebanese American University		Illumina MiSeq	30.0x	SPAdes v. 3.13.1	NA	NA	250	4900471	54.96835	4778	NA		DTA		2017		Lebanon	NA	NA	NA	NA		Human, Homo sapiens
901	158836.541	Enterobacter hormaechei strain AUH-ENM23		158836	WGS	AUH-ENM23	NA	NA						2020-02-24T00:00:00Z		PRJNA551102	SAMN12881490	GCA_011006945.1		WFLW01000000		Lebanese American University		Illumina MiSeq	30.0x	SPAdes v. 3.13.1	NA	NA	221	5112650	55.477356	5064	NA		urine		2016		Lebanon	NA	NA	NA	NA		Human, Homo sapiens
902	158836.542	Enterobacter hormaechei strain EHM_63		158836	WGS	EHM_63	NA	NA						2020-02-26T00:00:00Z		PRJNA607022	SAMN14120151			JAAJRS010000100,JAAJRS010000101,JAAJRS010000102,JAAJRS010000103,JAAJRS010000104,JAAJRS010000105,JAAJRS010000106		Lebanese American University		Illumina MiSeq	30x	SPAdes v. 3.13	NA	NA	106	4983553	55.00762	4998	4810				2018-11-23		Lebanon	NA	NA	NA	NA		Human, Homo sapiens
903	158836.543	Enterobacter hormaechei strain EHM_24		158836	WGS	EHM_24	NA	NA		MLST.Enterobacter_cloacae.114				2020-02-26T00:00:00Z		PRJNA607022	SAMN14120112			JAAJSZ010000010,JAAJSZ010000011,JAAJSZ010000012,JAAJSZ010000013,JAAJSZ010000014,JAAJSZ010000015,JAAJSZ010000016		Lebanese American University		Illumina MiSeq	30x	SPAdes v. 3.13	NA	NA	82	4943184	55.124916	4897	4714				2016-11-24		Lebanon	NA	NA	NA	NA		Human, Homo sapiens
904	158836.544	Enterobacter hormaechei strain EHM_79		158836	WGS	EHM_79	NA	NA		MLST.Enterobacter_cloacae.114				2020-02-26T00:00:00Z		PRJNA607022	SAMN14120197			JAAJRF010000010,JAAJRF010000011,JAAJRF010000012,JAAJRF010000013,JAAJRF010000014,JAAJRF010000015,JAAJRF010000016		Lebanese American University		Illumina MiSeq	30x	SPAdes v. 3.13	NA	NA	78	4969689	55.10526	4908	4733				2019-01-17		Lebanon	NA	NA	NA	NA		Human, Homo sapiens
905	158836.545	Enterobacter hormaechei strain EHM_71		158836	WGS	EHM_71	NA	NA						2020-02-26T00:00:00Z		PRJNA607022	SAMN14120189			JAAJRM010000100,JAAJRM010000101,JAAJRM010000102,JAAJRM010000103,JAAJRM010000104,JAAJRM010000105,JAAJRM010000106		Lebanese American University		Illumina MiSeq	30x	SPAdes v. 3.13	NA	NA	126	4713720	55.52044	4648	4510				2018-12-16		Lebanon	NA	NA	NA	NA		Human, Homo sapiens
906	158836.546	Enterobacter hormaechei strain EHM_66		158836	WGS	EHM_66	NA	NA		MLST.Enterobacter_cloacae.134				2020-02-26T00:00:00Z		PRJNA607022	SAMN14120185			JAAJRQ010000100,JAAJRQ010000101,JAAJRQ010000102,JAAJRQ010000010,JAAJRQ010000011,JAAJRQ010000012,JAAJRQ010000013		Lebanese American University		Illumina MiSeq	30x	SPAdes v. 3.13	NA	NA	102	4896006	55.483307	4869	4699				2018-12-07		Lebanon	NA	NA	NA	NA		Human, Homo sapiens
907	158836.547	Enterobacter hormaechei strain Y233		158836	Complete	Y233	NA	NA						2020-03-01T00:00:00Z		PRJNA607390	SAMN14132375	GCA_011044215.1		CP049046,CP049048,CP049049,CP049047		Wenzhou Medical University		PacBio RSII	100.0x	Canu v. v1.8	1	3	4	5187144	54.952995	5111	4874				2007-01-31	China	China:Wenzhou	NA	NA	NA	NA		Human, Homo sapiens
908	158836.548	Enterobacter hormaechei strain Y2152		158836	WGS	Y2152	NA	NA		MLST.Enterobacter_cloacae.303				2020-03-02T00:00:00Z		PRJNA607915	SAMN14151378	GCA_011045355.1		CP049192,CP049195,CP049194,CP049193		wenzhou medical university		PacBio RSII	100.0x	Canu v. v1.8	NA	3	4	5095324	54.822735	5033	4749				2007-01-31	China	China:Wenzhou	NA	NA	NA	NA		Human, Homo sapiens
909	158836.549	Enterobacter hormaechei strain Y323		158836	Complete	Y323	NA	NA		MLST.Enterobacter_cloacae.303				2020-03-02T00:00:00Z		PRJNA607627	SAMN14142412	GCA_011045335.1		CP049188,CP049189,CP049190,CP049191		wenzhou medical university		PacBio RSII	100.0x	Canu v. 1.8	1	3	4	5185408	54.83096	5111	4855				2007-01-31	China	China:wenzhou	NA	NA	NA	NA		Human, Homo sapiens
910	158836.55	Enterobacter hormaechei strain TUM10677		158836	WGS	TUM10677	NA	NA		MLST.Enterobacter_cloacae.78				2017-08-24T00:00:00Z		PRJDB6127	SAMD00089471	GCA_002333805.1		BEER00000000		Toho University		illumina MiSeq	79x	CLC genomics workbench v. 9.5.4	NA	NA	163	5073519	55.02	4968	NA		Uriue		2010-08-12	Japan	Japan	NA	NA	NA	NA		Human, Homo sapiens
911	158836.556	Enterobacter hormaechei strain AUH-ENM42		158836	WGS	AUH-ENM42	NA	NA		MLST.Enterobacter_cloacae.231				2020-03-17T00:00:00Z		PRJNA551102	SAMN13037939	GCA_011392645.1		WHPU01000000		Lebanese American University		Illumina MiSeq	30.0x	SPAdes v. 3.13.1	NA	NA	103	5207346	54.424595	5305	NA				2018		Lebanon	NA	NA	NA	NA		Human, Homo sapiens
912	158836.557	Enterobacter hormaechei strain AUH-ENM38		158836	WGS	AUH-ENM38	NA	NA						2020-03-17T00:00:00Z		PRJNA551102	SAMN13037931	GCA_011392685.1		WHPS01000000		Lebanese American University		Illumina MiSeq	30.0x	SPAdes v. 3.13.1	NA	NA	539	5048143	54.941887	5124	NA				2018		Lebanon	NA	NA	NA	NA		Human, Homo sapiens
913	158836.558	Enterobacter hormaechei strain AUH-ENM36		158836	WGS	AUH-ENM36	NA	NA		MLST.Enterobacter_cloacae.114				2020-03-17T00:00:00Z		PRJNA551102	SAMN13037594	GCA_011392635.1		WHPQ01000000		Lebanese American University		Illumina MiSeq	30.0x	SPAdes v. 3.13.1	NA	NA	304	5231547	54.965366	5172	NA				2018		Lebanon	NA	NA	NA	NA		Human, Homo sapiens
914	158836.559	Enterobacter hormaechei strain AUH-ENM37		158836	WGS	AUH-ENM37	NA	NA						2020-03-17T00:00:00Z		PRJNA551102	SAMN13037601	GCA_011392625.1		WHPR01000000		Lebanese American University		Illumina MiSeq	30.0x	SPAdes v. 3.13.1	NA	NA	239	4965350	55.316444	4972	NA				2018		Lebanon	NA	NA	NA	NA		Human, Homo sapiens
915	158836.56	Enterobacter hormaechei strain TUM10678		158836	WGS	TUM10678	NA	NA		MLST.Enterobacter_cloacae.78				2017-08-24T00:00:00Z		PRJDB6127	SAMD00089472	GCA_002333825.1		BEES00000000		Toho University		illumina MiSeq	54x	CLC genomics workbench v. 9.5.4	NA	NA	124	4908519	55.04	4750	NA		Uriue		2010-08-12	Japan	Japan	NA	NA	NA	NA		Human, Homo sapiens
916	158836.560	Enterobacter hormaechei strain AUH-ENM39		158836	WGS	AUH-ENM39	NA	NA						2020-03-17T00:00:00Z		PRJNA551102	SAMN13037934	GCA_011392605.1		WHPT01000000		Lebanese American University		Illumina MiSeq	30.0x	SPAdes v. 3.13.1	NA	NA	49	4576307	55.410595	4327	NA				2018		Lebanon	NA	NA	NA	NA		Human, Homo sapiens
917	158836.561	Enterobacter hormaechei strain AUH-ENM46		158836	WGS	AUH-ENM46	NA	NA						2020-03-17T00:00:00Z		PRJNA551102	SAMN13490054	GCA_011392825.1		WPHB01000000		Lebanese American University		Illumina MiSeq	30.0x	SPAdes v. 3.13.1	NA	NA	83	4912315	55.370003	4777	NA				2018		Lebanon	NA	NA	NA	NA		Human, Homo sapiens
918	158836.562	Enterobacter hormaechei strain AUH-ENM43		158836	WGS	AUH-ENM43	NA	NA						2020-03-17T00:00:00Z		PRJNA551102	SAMN13489135	GCA_011392795.1		WPGY01000000		Lebanese American University		Illumina MiSeq	30.0x	SPAdes v. 3.13.1	NA	NA	63	4617867	55.3294	4368	NA				2018		Lebanon	NA	NA	NA	NA		Human, Homo sapiens
919	158836.563	Enterobacter hormaechei strain AUH-ENM41		158836	WGS	AUH-ENM41	NA	NA		MLST.Enterobacter_cloacae.114				2020-03-17T00:00:00Z		PRJNA551102	SAMN13037960	GCA_011392735.1		WINY01000000		Lebanese American University		Illumina MiSeq	30.0x	SPAdes v. 3.13.1	NA	NA	429	5235682	54.962696	5212	NA				2018		Lebanon	NA	NA	NA	NA		Human, Homo sapiens
920	158836.564	Enterobacter hormaechei strain AUH-ENM40		158836	WGS	AUH-ENM40	NA	NA						2020-03-17T00:00:00Z		PRJNA551102	SAMN13037953	GCA_011392725.1		WHPW01000000		Lebanese American University		Illumina MiSeq	30.0x	SPAdes v. 3.13.1	NA	NA	357	4979220	55.32262	5015	NA				2018		Lebanon	NA	NA	NA	NA		Human, Homo sapiens
921	158836.565	Enterobacter hormaechei strain AUH-ENM44		158836	WGS	AUH-ENM44	NA	NA						2020-03-17T00:00:00Z		PRJNA551102	SAMN13489944	GCA_011392835.1		WPGZ01000000		Lebanese American University		Illumina MiSeq	30.0x	SPAdes v. 3.13.1	NA	NA	67	4659024	55.746548	4418	NA				2018		Lebanon	NA	NA	NA	NA		Human, Homo sapiens
922	158836.566	Enterobacter hormaechei strain AUH-ENM45		158836	WGS	AUH-ENM45	NA	NA						2020-03-17T00:00:00Z		PRJNA551102	SAMN13490007	GCA_011392845.1		WPHA01000000		Lebanese American University		Illumina MiSeq	30.0x	SPAdes v. 3.13.1	NA	NA	73	4623322	55.337395	4376	NA				2018		Lebanon	NA	NA	NA	NA		Human, Homo sapiens
923	158836.567	Enterobacter hormaechei strain AUH-ENM47		158836	WGS	AUH-ENM47	NA	NA		MLST.Enterobacter_cloacae.306				2020-03-17T00:00:00Z		PRJNA551102	SAMN13490748	GCA_011392885.1		WPHC01000000		Lebanese American University		Illumina MiSeq	30.0x	SPAdes v. 3.13.1	NA	NA	109	4935679	55.332428	4789	NA				2018		Lebanon	NA	NA	NA	NA		Human, Homo sapiens
924	158836.57	Enterobacter hormaechei strain TUM10679		158836	WGS	TUM10679	NA	NA		MLST.Enterobacter_cloacae.78				2017-08-24T00:00:00Z		PRJDB6127	SAMD00089473	GCA_002333845.1		BEET00000000		Toho University		illumina MiSeq	59x	CLC genomics workbench v. 9.5.4	NA	NA	155	4908158	55.07	4747	NA		Uriue		2010-08-12	Japan	Japan	NA	NA	NA	NA		Human, Homo sapiens
925	158836.58	Enterobacter hormaechei strain TUM10680		158836	WGS	TUM10680	NA	NA		MLST.Enterobacter_cloacae.78				2017-08-24T00:00:00Z		PRJDB6127	SAMD00089474	GCA_002333865.1		BEEU00000000		Toho University		illumina MiSeq	61x	CLC genomics workbench v. 9.5.4	NA	NA	133	4949953	55.03	4807	NA		Nasopharynx		2010-08-17	Japan	Japan	NA	NA	NA	NA		Human, Homo sapiens
926	158836.59	Enterobacter hormaechei strain TUM10684		158836	WGS	TUM10684	NA	NA		MLST.Enterobacter_cloacae.78				2017-08-24T00:00:00Z		PRJDB6127	SAMD00089477	GCA_002333925.1		BEEX00000000		Toho University		illumina MiSeq	47x	CLC genomics workbench v. 9.5.4	NA	NA	202	4929047	55.04	4792	NA		Stool		2010-08-19	Japan	Japan	NA	NA	NA	NA		Human, Homo sapiens
927	158836.60	Enterobacter hormaechei strain TUM10685		158836	WGS	TUM10685	NA	NA		MLST.Enterobacter_cloacae.78				2017-08-24T00:00:00Z		PRJDB6127	SAMD00089478	GCA_002333945.1		BEEY00000000		Toho University		illumina MiSeq	76x	CLC genomics workbench v. 9.5.4	NA	NA	151	4920073	55.05	4779	NA		Stool		2010-08-19	Japan	Japan	NA	NA	NA	NA		Human, Homo sapiens
928	158836.61	Enterobacter hormaechei strain TUM10686		158836	WGS	TUM10686	NA	NA		MLST.Enterobacter_cloacae.78				2017-08-24T00:00:00Z		PRJDB6127	SAMD00089479	GCA_002333965.1		BEEZ00000000		Toho University		illumina MiSeq	84x	CLC genomics workbench v. 9.5.4	NA	NA	153	5084525	55	4971	NA		Stool		2010-08-23	Japan	Japan	NA	NA	NA	NA		Human, Homo sapiens
929	158836.62	Enterobacter hormaechei strain TUM10690		158836	WGS	TUM10690	NA	NA		MLST.Enterobacter_cloacae.78				2017-08-24T00:00:00Z		PRJDB6127	SAMD00089483	GCA_002334045.1		BEFD00000000		Toho University		illumina MiSeq	106x	CLC genomics workbench v. 9.5.4	NA	NA	131	4905897	54.98	4750	NA		Sputum		2010-08-24	Japan	Japan	NA	NA	NA	NA		Human, Homo sapiens
930	158836.63	Enterobacter hormaechei strain TUM10691		158836	WGS	TUM10691	NA	NA		MLST.Enterobacter_cloacae.78				2017-08-24T00:00:00Z		PRJDB6127	SAMD00089484	GCA_002334065.1		BEFE00000000		Toho University		illumina MiSeq	106x	CLC genomics workbench v. 9.5.4	NA	NA	83	4926924	55.03	4769	NA		Stool		2010-08-24	Japan	Japan	NA	NA	NA	NA		Human, Homo sapiens
931	158836.64	Enterobacter hormaechei strain TUM10692		158836	WGS	TUM10692	NA	NA		MLST.Enterobacter_cloacae.78				2017-08-24T00:00:00Z		PRJDB6127	SAMD00089485	GCA_002334085.1		BEFF00000000		Toho University		illumina MiSeq	156x	CLC genomics workbench v. 9.5.4	NA	NA	68	4932878	55.02	4789	NA		Stool		2010-08-24	Japan	Japan	NA	NA	NA	NA		Human, Homo sapiens
932	158836.65	Enterobacter hormaechei strain TUM10694		158836	WGS	TUM10694	NA	NA		MLST.Enterobacter_cloacae.78				2017-08-24T00:00:00Z		PRJDB6127	SAMD00089487	GCA_002334125.1		BEFH00000000		Toho University		illumina MiSeq	88x	CLC genomics workbench v. 9.5.4	NA	NA	117	4901054	55.09	4745	NA		Sputum		2010-08-30	Japan	Japan	NA	NA	NA	NA		Human, Homo sapiens
933	158836.66	Enterobacter hormaechei strain TUM10696		158836	WGS	TUM10696	NA	NA		MLST.Enterobacter_cloacae.78				2017-08-24T00:00:00Z		PRJDB6127	SAMD00089489	GCA_002334165.1		BEFJ00000000		Toho University		illumina MiSeq	128x	CLC genomics workbench v. 9.5.4	NA	NA	115	5001698	55.02	4871	NA		Sputum		2010-09-07	Japan	Japan	NA	NA	NA	NA		Human, Homo sapiens
934	158836.67	Enterobacter hormaechei strain TUM10887		158836	WGS	TUM10887	NA	NA		MLST.Enterobacter_cloacae.242				2017-08-24T00:00:00Z		PRJDB6127	SAMD00089493	GCA_002334225.1		BEFN00000000		Toho University		illumina MiSeq	37x	CLC genomics workbench v. 9.5.4	NA	NA	285	5451029	54.94	5537	NA		Sputum		2010-08-18	Japan	Japan	NA	NA	NA	NA		Human, Homo sapiens
935	158836.68	Enterobacter hormaechei strain TUM11047		158836	WGS	TUM11047	NA	NA		MLST.Enterobacter_cloacae.78				2017-08-24T00:00:00Z		PRJDB6127	SAMD00089500	GCA_002334365.1		BEFU00000000		Toho University		illumina MiSeq	93x	CLC genomics workbench v. 9.5.4	NA	NA	134	5106962	54.6	5044	NA		Uriue		2009-07-09	Japan	Japan	NA	NA	NA	NA		Human, Homo sapiens
936	158836.69	Enterobacter hormaechei strain TUM11136		158836	WGS	TUM11136	NA	NA		MLST.Enterobacter_cloacae.78				2017-08-24T00:00:00Z		PRJDB6127	SAMD00089517	GCA_002334725.1		BEGL00000000		Toho University		illumina MiSeq	87x	CLC genomics workbench v. 9.5.4	NA	NA	141	5033182	54.69	4923	NA		Blood		2009-09-22	Japan	Japan	NA	NA	NA	NA		Human, Homo sapiens
937	158836.7	Enterobacter hormaechei strain SMART_28		158836	WGS	SMART_28	NA	NA		MLST.Enterobacter_cloacae.512				2015-12-21T00:00:00Z		PRJNA259658	SAMN04252886	GCF_001471875.1	SRR2960054	LPQV01000000		JCVI		Illumina NextSeq 500	187.78x	SPAdes v. 3.1.1	NA	NA	114	5278089	54.47	5323	5043				2009	Turkey	Turkey	NA	NA	NA	NA		Human, Homo sapiens			clinical or host-associated bacteria
938	158836.71	Enterobacter hormaechei strain TUM10662		158836	WGS	TUM10662	NA	NA		MLST.Enterobacter_cloacae.78				2017-08-24T00:00:00Z		PRJDB6127	SAMD00089456	GCA_002333505.1		BEEC01000000		Toho University		illumina MiSeq	84x	CLC genomics workbench v. 9.5.4	NA	NA	152	4912573	55.06	4755	NA		Uriue		2010-07-05	Japan	Japan	NA	NA	NA	NA		Human, Homo sapiens
939	158836.72	Enterobacter hormaechei strain TUM10663		158836	WGS	TUM10663	NA	NA		MLST.Enterobacter_cloacae.78				2017-08-24T00:00:00Z		PRJDB6127	SAMD00089457	GCA_002333525.1		BEED01000000		Toho University		illumina MiSeq	63x	CLC genomics workbench v. 9.5.4	NA	NA	286	4911789	55.12	4796	NA		Uriue		2010-07-05	Japan	Japan	NA	NA	NA	NA		Human, Homo sapiens
940	158836.73	Enterobacter hormaechei strain TUM10667		158836	WGS	TUM10667	NA	NA		MLST.Enterobacter_cloacae.78				2017-08-24T00:00:00Z		PRJDB6127	SAMD00089461	GCA_002333605.1		BEEH01000000		Toho University		illumina MiSeq	64x	CLC genomics workbench v. 9.5.4	NA	NA	348	5105317	55.07	5056	NA		Sputum		2010-07-10	Japan	Japan	NA	NA	NA	NA		Human, Homo sapiens
941	158836.74	Enterobacter hormaechei strain TUM10669		158836	WGS	TUM10669	NA	NA		MLST.Enterobacter_cloacae.78				2017-08-24T00:00:00Z		PRJDB6127	SAMD00089463	GCA_002333645.1		BEEJ01000000		Toho University		illumina MiSeq	81x	CLC genomics workbench v. 9.5.4	NA	NA	216	4862750	55.12	4702	NA				2010-05-06	Japan	Japan	NA	NA	NA	NA		Human, Homo sapiens
942	158836.75	Enterobacter hormaechei strain TUM10670		158836	WGS	TUM10670	NA	NA		MLST.Enterobacter_cloacae.78				2017-08-24T00:00:00Z		PRJDB6127	SAMD00089464	GCA_002333665.1		BEEK01000000		Toho University		illumina MiSeq	91x	CLC genomics workbench v. 9.5.4	NA	NA	90	4924989	55.04	4756	NA		Uriue		2010-07-14	Japan	Japan	NA	NA	NA	NA		Human, Homo sapiens
943	158836.76	Enterobacter hormaechei strain TUM10671		158836	WGS	TUM10671	NA	NA		MLST.Enterobacter_cloacae.78				2017-08-24T00:00:00Z		PRJDB6127	SAMD00089465	GCA_002333685.1		BEEL01000000		Toho University		illumina MiSeq	58x	CLC genomics workbench v. 9.5.4	NA	NA	174	5014519	54.71	4916	NA		Stool		2010-07-23	Japan	Japan	NA	NA	NA	NA		Human, Homo sapiens
944	158836.77	Enterobacter hormaechei strain TUM10675		158836	WGS	TUM10675	NA	NA		MLST.Enterobacter_cloacae.78				2017-08-24T00:00:00Z		PRJDB6127	SAMD00089469	GCA_002333765.1		BEEP01000000		Toho University		illumina MiSeq	76x	CLC genomics workbench v. 9.5.4	NA	NA	181	5046137	55.03	4963	NA		Sputum		2010-08-10	Japan	Japan	NA	NA	NA	NA		Human, Homo sapiens
945	158836.78	Enterobacter hormaechei strain TUM10687		158836	WGS	TUM10687	NA	NA		MLST.Enterobacter_cloacae.78				2017-08-24T00:00:00Z		PRJDB6127	SAMD00089480	GCA_002333985.1		BEFA01000000		Toho University		illumina MiSeq	58x	CLC genomics workbench v. 9.5.4	NA	NA	223	5065590	55.05	4979	NA		Stool		2010-08-23	Japan	Japan	NA	NA	NA	NA		Human, Homo sapiens
946	158836.79	Enterobacter hormaechei strain TUM10683		158836	WGS	TUM10683	NA	NA		MLST.Enterobacter_cloacae.78				2017-08-24T00:00:00Z		PRJDB6127	SAMD00089476	GCA_002333905.1		BEEW01000000		Toho University		illumina MiSeq	48x	CLC genomics workbench v. 9.5.4	NA	NA	260	5034072	55.04	4959	NA		Stool		2010-08-18	Japan	Japan	NA	NA	NA	NA		Human, Homo sapiens
947	158836.8	Enterobacter hormaechei strain SMART_266		158836	WGS	SMART_266	NA	NA		MLST.Enterobacter_cloacae.78				2015-12-21T00:00:00Z		PRJNA259658	SAMN04252889	GCF_001471955.1	SRR2960057	LPQS01000000		JCVI		Illumina NextSeq 500	182.18x	SPAdes v. 3.1.1	NA	NA	75	5115410	54.88	5054	4841				2010	Spain	Spain	NA	NA	NA	NA		Human, Homo sapiens	male	59 years	clinical or host-associated bacteria
948	158836.80	Enterobacter hormaechei strain TUM10689		158836	WGS	TUM10689	NA	NA		MLST.Enterobacter_cloacae.78				2017-08-24T00:00:00Z		PRJDB6127	SAMD00089482	GCA_002334025.1		BEFC01000000		Toho University		illumina MiSeq	38x	CLC genomics workbench v. 9.5.4	NA	NA	192	5054337	54.67	4957	NA		Stool		2010-08-24	Japan	Japan	NA	NA	NA	NA		Human, Homo sapiens
949	158836.81	Enterobacter hormaechei strain TUM10693		158836	WGS	TUM10693	NA	NA		MLST.Enterobacter_cloacae.78				2017-08-24T00:00:00Z		PRJDB6127	SAMD00089486	GCA_002334105.1		BEFG01000000		Toho University		illumina MiSeq	117x	CLC genomics workbench v. 9.5.4	NA	NA	79	4903977	55.08	4749	NA		Uriue		2010-08-30	Japan	Japan	NA	NA	NA	NA		Human, Homo sapiens
950	158836.82	Enterobacter hormaechei strain TUM10695		158836	WGS	TUM10695	NA	NA		MLST.Enterobacter_cloacae.78				2017-08-24T00:00:00Z		PRJDB6127	SAMD00089488	GCA_002334145.1		BEFI01000000		Toho University		illumina MiSeq	103x	CLC genomics workbench v. 9.5.4	NA	NA	124	4903818	55.03	4724	NA		Stool		2010-09-01	Japan	Japan	NA	NA	NA	NA		Human, Homo sapiens
951	158836.83	Enterobacter hormaechei strain TUM10697		158836	WGS	TUM10697	NA	NA		MLST.Enterobacter_cloacae.78				2017-08-24T00:00:00Z		PRJDB6127	SAMD00089490	GCA_002334185.1		BEFK01000000		Toho University		illumina MiSeq	94x	CLC genomics workbench v. 9.5.4	NA	NA	167	5236525	54.77	5173	NA		Stool		2010-09-11	Japan	Japan	NA	NA	NA	NA		Human, Homo sapiens
952	158836.84	Enterobacter hormaechei strain TUM10699		158836	WGS	TUM10699	NA	NA		MLST.Enterobacter_cloacae.78				2017-08-24T00:00:00Z		PRJDB6127	SAMD00089492	GCA_002334205.1		BEFM01000000		Toho University		illumina MiSeq	101x	CLC genomics workbench v. 9.5.4	NA	NA	119	5067730	54.64	4964	NA		Sputum		2010-09-16	Japan	Japan	NA	NA	NA	NA		Human, Homo sapiens
953	158836.85	Enterobacter hormaechei strain TUM11041		158836	WGS	TUM11041	NA	NA		MLST.Enterobacter_cloacae.78				2017-08-24T00:00:00Z		PRJDB6127	SAMD00089494	GCA_002334245.1		BEFO01000000		Toho University		illumina MiSeq	89x	CLC genomics workbench v. 9.5.4	NA	NA	130	5107479	54.6	5024	NA		Sputum		2007-07-19	Japan	Japan	NA	NA	NA	NA		Human, Homo sapiens
954	158836.86	Enterobacter hormaechei strain TUM11042		158836	WGS	TUM11042	NA	NA		MLST.Enterobacter_cloacae.78				2017-08-24T00:00:00Z		PRJDB6127	SAMD00089495	GCA_002334265.1		BEFP01000000		Toho University		illumina MiSeq	100x	CLC genomics workbench v. 9.5.4	NA	NA	122	5074505	54.65	4982	NA		Sputum		2007-02-24	Japan	Japan	NA	NA	NA	NA		Human, Homo sapiens
955	158836.87	Enterobacter hormaechei strain TUM11044		158836	WGS	TUM11044	NA	NA		MLST.Enterobacter_cloacae.78				2017-08-24T00:00:00Z		PRJDB6127	SAMD00089497	GCA_002334305.1		BEFR01000000		Toho University		illumina MiSeq	114x	CLC genomics workbench v. 9.5.4	NA	NA	128	5112896	54.69	5049	NA				2007-08-10	Japan	Japan	NA	NA	NA	NA		Human, Homo sapiens
956	158836.88	Enterobacter hormaechei strain TUM11043		158836	WGS	TUM11043	NA	NA		MLST.Enterobacter_cloacae.78				2017-08-24T00:00:00Z		PRJDB6127	SAMD00089496	GCA_002334285.1		BEFQ01000000		Toho University		illumina MiSeq	164x	CLC genomics workbench v. 9.5.4	NA	NA	85	5111707	54.6	5014	NA		Nasopharynx		2007-03-23	Japan	Japan	NA	NA	NA	NA		Human, Homo sapiens
957	158836.89	Enterobacter hormaechei strain TUM11045		158836	WGS	TUM11045	NA	NA		MLST.Enterobacter_cloacae.78				2017-08-24T00:00:00Z		PRJDB6127	SAMD00089498	GCA_002334325.1		BEFS01000000		Toho University		illumina MiSeq	104x	CLC genomics workbench v. 9.5.4	NA	NA	164	5109129	54.53	5061	NA				2007-09-18	Japan	Japan	NA	NA	NA	NA		Human, Homo sapiens
958	158836.9	Enterobacter hormaechei strain SMART_271		158836	WGS	SMART_271	NA	NA		MLST.Enterobacter_cloacae.78				2015-12-21T00:00:00Z		PRJNA259658	SAMN04252893	GCF_001472005.1	SRR2960061	LPQO01000000		JCVI		Illumina NextSeq 500	155.13x	SPAdes v. 3.1.1	NA	NA	63	5045839	54.51	4954	4699				2010	Taiwan	Taiwan	NA	NA	NA	NA		Human, Homo sapiens	male	47 years	clinical or host-associated bacteria
959	158836.90	Enterobacter hormaechei strain TUM11048		158836	WGS	TUM11048	NA	NA		MLST.Enterobacter_cloacae.78				2017-08-24T00:00:00Z		PRJDB6127	SAMD00089501	GCA_002334385.1		BEFV01000000		Toho University		illumina MiSeq	69x	CLC genomics workbench v. 9.5.4	NA	NA	223	5096258	54.65	5016	NA		Uriue		2009-07-21	Japan	Japan	NA	NA	NA	NA		Human, Homo sapiens
960	158836.91	Enterobacter hormaechei strain TUM11046		158836	WGS	TUM11046	NA	NA		MLST.Enterobacter_cloacae.78				2017-08-24T00:00:00Z		PRJDB6127	SAMD00089499	GCA_002334345.1		BEFT01000000		Toho University		illumina MiSeq	85x	CLC genomics workbench v. 9.5.4	NA	NA	149	5111775	54.59	5031	NA		Uriue		2009-07-07	Japan	Japan	NA	NA	NA	NA		Human, Homo sapiens
961	158836.92	Enterobacter hormaechei strain TUM11049		158836	WGS	TUM11049	NA	NA		MLST.Enterobacter_cloacae.78				2017-08-24T00:00:00Z		PRJDB6127	SAMD00089502	GCA_002334405.1		BEFW01000000		Toho University		illumina MiSeq	53x	CLC genomics workbench v. 9.5.4	NA	NA	278	5102090	54.66	5032	NA		Sputum		2009-07-24	Japan	Japan	NA	NA	NA	NA		Human, Homo sapiens
962	158836.93	Enterobacter hormaechei strain TUM11050		158836	WGS	TUM11050	NA	NA		MLST.Enterobacter_cloacae.78				2017-08-24T00:00:00Z		PRJDB6127	SAMD00089503	GCA_002334425.1		BEFX01000000		Toho University		illumina MiSeq	75x	CLC genomics workbench v. 9.5.4	NA	NA	207	5107762	54.63	5047	NA		Uriue		2009-09-09	Japan	Japan	NA	NA	NA	NA		Human, Homo sapiens
963	158836.94	Enterobacter hormaechei strain TUM11051		158836	WGS	TUM11051	NA	NA		MLST.Enterobacter_cloacae.233				2017-08-24T00:00:00Z		PRJDB6127	SAMD00089504	GCA_002334445.1		BEFY01000000		Toho University		illumina MiSeq	52x	CLC genomics workbench v. 9.5.4	NA	NA	317	5209229	54.64	5265	NA		Nasopharynx		2009-10-20	Japan	Japan	NA	NA	NA	NA		Human, Homo sapiens
964	158836.95	Enterobacter hormaechei strain TUM11053		158836	WGS	TUM11053	NA	NA		MLST.Enterobacter_cloacae.78				2017-08-24T00:00:00Z		PRJDB6127	SAMD00089506	GCA_002334465.1		BEGA01000000		Toho University		illumina MiSeq	55x	CLC genomics workbench v. 9.5.4	NA	NA	266	5071554	54.69	4990	NA		Uriue		2010-05-26	Japan	Japan	NA	NA	NA	NA		Human, Homo sapiens
965	158836.96	Enterobacter hormaechei strain TUM11137		158836	WGS	TUM11137	NA	NA		MLST.Enterobacter_cloacae.78				2017-08-24T00:00:00Z		PRJDB6127	SAMD00089518	GCA_002334745.1		BEGM01000000		Toho University		illumina MiSeq	54x	CLC genomics workbench v. 9.5.4	NA	NA	249	5035431	54.71	4962	NA		Blood		2009-10-25	Japan	Japan	NA	NA	NA	NA		Human, Homo sapiens
966	1594172.3	Enterobacter sp. BIDMC92		1594172	WGS	BIDMC92	NA	NA		MLST.Enterobacter_cloacae.676				2015-06-22T00:00:00Z		PRJNA271899	SAMN03280194	GCF_001030225.1		LETR01000000		Broad Institute		Illumina	138.0x	allpaths v. R48559	NA	NA	3	4888079	55.15	4635	4520				2014			NA	NA	NA	NA		Human, Homo sapiens
967	1619237.3	Enterobacter sp. 35014	Enterobacter cloacae complex 'Hoffmann cluster III'	158836	WGS	35014	NA	NA		MLST.Enterobacter_cloacae.78	mlst:78			2015-03-19T00:00:00Z	27965456	PRJNA259658	SAMN03283618	GCF_000956925.1	SRR1817258	JZZT01000000		JCVI		Illumina HiSeq 2000	121.72x	SPAdes v. 3.1.1	NA	NA	65	4873185	55.01	4716	4434				2012	USA	New York City	NA	NA	NA	NA		Human, Homo sapiens
968	1619239.3	Enterobacter sp. 35027	Enterobacter hormaechei subsp. hormaechei	301105	WGS	35027	NA	NA			mlst:269			2015-03-19T00:00:00Z	27965456	PRJNA259658	SAMN03283631	GCF_000957895.1	SRR1817334	JZZP01000000		JCVI		Illumina HiSeq 2000	104.13x	SPAdes v. 3.1.1	NA	NA	97	4996637	54.89	4950	4596				2012	USA	New York City	NA	NA	NA	NA		Human, Homo sapiens
969	1619240.3	Enterobacter sp. 35025	Enterobacter cloacae complex 'Hoffmann cluster III'	158836	WGS	35025	NA	NA		MLST.Enterobacter_cloacae.78	mlst:78			2015-03-19T00:00:00Z	27965456	PRJNA259658	SAMN03283634	GCF_000957885.1	SRR1817291	JZZQ01000000		JCVI		Illumina HiSeq 2000	195.84x	SPAdes v. 3.1.1	NA	NA	68	4875815	55.01	4727	4447				2012	USA	New York City	NA	NA	NA	NA		Human, Homo sapiens
970	1619241.3	Enterobacter sp. 35032	Enterobacter cloacae complex 'Hoffmann cluster III'	158836	WGS	35032	NA	NA		MLST.Enterobacter_cloacae.78	mlst:78			2015-03-19T00:00:00Z	27965456	PRJNA259658	SAMN03283635	GCF_000957945.1	SRR1817383	JZZN01000000		JCVI		Illumina HiSeq 2000	93.94x	SPAdes v. 3.1.1	NA	NA	73	4916384	55.07	4777	4496				2012	USA	New York City	NA	NA	NA	NA		Human, Homo sapiens
971	1619242.3	Enterobacter sp. 35030	Enterobacter cloacae complex 'Hoffmann cluster III'	158836	WGS	35030	NA	NA		MLST.Enterobacter_cloacae.78	mlst:78			2015-03-19T00:00:00Z	27965456	PRJNA259658	SAMN03283636	GCF_000957925.1	SRR1817382	JZZO01000000		JCVI		Illumina HiSeq 2000	95.09x	SPAdes v. 3.1.1	NA	NA	70	4874082	55.02	4712	4448				2012	USA	New York City	NA	NA	NA	NA		Human, Homo sapiens
972	1619243.3	Enterobacter sp. 36796	Enterobacter cloacae complex 'Hoffmann cluster III'	158836	WGS	36796	NA	NA			mlst:602			2015-03-19T00:00:00Z	27965456	PRJNA259658	SAMN03283643	GCF_000958405.1	SRR1818063	JZYQ01000000		JCVI		Illumina HiSeq 2000	248.23x	SPAdes v. 3.1.1	NA	NA	58	4514087	55.35	4298	4095				2012	Palestine	Gaza	NA	NA	NA	NA		Human, Homo sapiens
973	1619244.3	Enterobacter sp. 35669	Enterobacter cloacae complex	1619244	WGS	35669	NA	NA		MLST.Enterobacter_cloacae.599	mlst:599			2015-03-19T00:00:00Z	27965456	PRJNA259658	SAMN03283644	GCF_000957065.1	SRR1817405	JZZB01000000		JCVI		Illumina HiSeq 2000	76.75x	SPAdes v. 3.1.1	NA	NA	66	4997010	55.71	4914	4642				2012	USA	Florida	NA	NA	NA	NA		Human, Homo sapiens
974	1619245.3	Enterobacter sp. 35666	Enterobacter hormaechei subsp. hormaechei	301105	WGS	35666	NA	NA			mlst:269			2015-03-19T00:00:00Z	27965456	PRJNA259658	SAMN03283654	GCF_000957025.1	SRR1817404	JZZC01000000		JCVI		Illumina HiSeq 2000	83.35x	SPAdes v. 3.1.1	NA	NA	108	5112717	54.78	5084	4721				2012	USA	Florida	NA	NA	NA	NA		Human, Homo sapiens
975	1619246.3	Enterobacter sp. 42202	Enterobacter kobei	208224	WGS	42202	NA	NA		MLST.Enterobacter_cloacae.191	mlst:191			2015-03-19T00:00:00Z	27965456	PRJNA259658	SAMN03283656	GCF_000958445.1	SRR1817640	JZYH01000000		JCVI		Illumina HiSeq 2000	113.97x	SPAdes v. 3.1.1	NA	NA	81	5015902	54.61	4982	4667				2013	USA	New York City	NA	NA	NA	NA		Human, Homo sapiens
976	1619247.3	Enterobacter sp. 35730	Enterobacter kobei	208224	WGS	35730	NA	NA		MLST.Enterobacter_cloacae.99	mlst:99			2015-03-19T00:00:00Z	27965456	PRJNA259658	SAMN03283662	GCF_000957175.1	SRR1817568	JZYS01000000		JCVI		Illumina HiSeq 2000	124.52x	SPAdes v. 3.1.1	NA	NA	128	5394483	54.28	5472	5064				2012	USA	Florida	NA	NA	NA	NA		Human, Homo sapiens
977	1619248.3	Enterobacter sp. 35699	Enterobacter cloacae complex	1619248	WGS	35699	NA	NA		MLST.Enterobacter_cloacae.607	mlst:607			2015-03-19T00:00:00Z	27965456	PRJNA259658	SAMN03283666	GCF_000958085.1	SRR1817411	JZYX01000000		JCVI		Illumina HiSeq 2000	192.46x	SPAdes v. 3.1.1	NA	NA	154	5201228	54.96	5311	4923				2012	USA	Florida	NA	NA	NA	NA		Human, Homo sapiens
978	1619249.3	Enterobacter sp. 42324	Enterobacter cloacae subsp. cloacae	336306	WGS	42324	NA	NA		MLST.Enterobacter_cloacae.608	mlst:608			2015-03-19T00:00:00Z	27965456	PRJNA259658	SAMN03283673	GCF_000958205.1	SRR1818071	JZYG01000000		JCVI		Illumina HiSeq 2000	146.81x	SPAdes v. 3.1.1	NA	NA	86	5440401	54.44	5323	5018				2013	USA	Michigan	NA	NA	NA	NA		Human, Homo sapiens
979	1619250.3	Enterobacter sp. 44593	Enterobacter kobei	208224	WGS	44593	NA	NA			mlst:56			2015-03-19T00:00:00Z	27965456	PRJNA259658	SAMN03283676	GCF_000957385.1	SRR1818076	JZXR01000000		JCVI		Illumina HiSeq 2000	70.16x	SPAdes v. 3.1.1	NA	NA	77	5088034	54.76	4999	4678				2014	South America	Colombia	NA	NA	NA	NA		Human, Homo sapiens
980	1619251.3	Enterobacter sp. 35683	Enterobacter cloacae complex 'Hoffmann cluster III'	158836	WGS	35683	NA	NA		MLST.Enterobacter_cloacae.601	mlst:601			2015-03-19T00:00:00Z	27965456	PRJNA259658	SAMN03283686	GCF_000957105.1	SRR1817409	JZYY01000000		JCVI		Illumina HiSeq 2000	91.22x	SPAdes v. 3.1.1	NA	NA	69	4990389	54.91	4892	4575				2012	USA	Florida	NA	NA	NA	NA		Human, Homo sapiens
981	1636603.3	Acinetobacter sp. ACNIH1		1636603	Complete	ACNIH1	NA	NA						2018-02-04T00:00:00Z		PRJNA430813	SAMN03455971	GCA_002934695.1		CP026420,CP026424,CP026421,CP026422,CP026423,CP026426,CP026425,CP026427		NIH		PacBio RSII	110x	HGAP v. 2.3	1	7	8	3696158	41.845695	3775	3535		patients and hospital environment	isolated from patients and hospital environment	2014	United States	United States	NA	NA	NA	NA	env_biome:human-associated habitat	Human, Homo sapiens
982	1636606.3	Aeromonas sp. ASNIH1		1636606	Complete	ASNIH1	NA	NA						2018-02-06T00:00:00Z		PRJNA430813	SAMN03455980	GCA_002934285.1		CP026228,CP026229,CP026230		NIH		PacBio RSII	185x	HGAP v. 2.3	1	2	3	5079402	61.27479	4977	4736		patients and hospital environment	isolated from patients and hospital environment	2014	United States	United States	NA	NA	NA	NA	env_biome:waste water	Human, Homo sapiens
983	1636607.4	Aeromonas sp. ASNIH2		1636607	Complete	ASNIH2	NA	NA						2018-02-04T00:00:00Z		PRJNA430813	SAMN03455981	GCA_002934795.1		CP026406,CP026411,CP026407,CP026409,CP026410,CP026408		NIH		PacBio RSII	206x	HGAP v. 2.3	1	5	6	4864532	61.14728	4736	4471		patients and hospital environment	isolated from patients and hospital environment	2014	United States	United States	NA	NA	NA	NA	env_biome:waste water	Human, Homo sapiens
984	1636608.3	Aeromonas sp. ASNIH3		1636608	Complete	ASNIH3	NA	NA		MLST.Aeromonas_spp.298				2018-01-29T00:00:00Z		PRJNA430813	SAMN03455983	GCA_002903405.1		CP026222,CP026223,CP026225,CP026224		NIH		PacBio RSII	225x	HGAP v. 2.3	1	3	4	5033911	61.188606	4855	4657		patients and hospital environment	isolated from patients and hospital environment	2014	United States	United States	NA	NA	NA	NA	env_biome:waste water	Human, Homo sapiens
985	1636609.3	Aeromonas sp. ASNIH4		1636609	Complete	ASNIH4	NA	NA						2018-02-06T00:00:00Z		PRJNA430813	SAMN03455984	GCA_002934425.1		CP026217,CP026218,CP026220,CP026221,CP026219		NIH		PacBio RSII	195x	HGAP v. 2.3	1	4	5	5480196	60.744946	5296	5027		patients and hospital environment	isolated from patients and hospital environment	2014	United States	United States	NA	NA	NA	NA	env_biome:waste water	Human, Homo sapiens
986	1636610.3	Pseudomonas sp. PONIH3		1636610	Complete	PONIH3	NA	NA						2018-02-04T00:00:00Z		PRJNA430813	SAMN03455985	GCA_002934345.1		CP026386		NIH		PacBio RSII	101x	HGAP v. 2.3	1	NA	1	6313552	63.40846	5930	5734		patients and hospital environment	isolated from patients and hospital environment	2014	United States	United States	NA	NA	NA	NA	env_biome:waste water	Human, Homo sapiens
987	1643812.4	Enterobacter sp. GN02174		336306	WGS	GN02174	NA	NA		MLST.Enterobacter_cloacae.690				2015-05-21T00:00:00Z		PRJNA259658	SAMN03495972	GCF_001011715.1	SRR2032861	LDCI01000000		JCVI		Illumina NextSeq500	33.43x	SPAdes v. 3.1.0	NA	NA	67	5013716	54.8	4765	4554		Bodily fluid		01-May-2003	United States	United States	NA	NA	NA	NA		Human, Homo sapiens
988	1643813.4	Enterobacter sp. GN02186		208224	WGS	GN02186	NA	NA		MLST.Enterobacter_cloacae.691				2015-05-21T00:00:00Z		PRJNA259658	SAMN03495973	GCF_001011785.1	SRR2032862	LDCJ01000000		JCVI		Illumina NextSeq500	75.96x	SPAdes v. 3.1.0	NA	NA	107	4915276	54.77	4844	4509		Bodily fluid		01-Jun-2003	United States	United States	NA	NA	NA	NA		Human, Homo sapiens
989	1643814.3	Enterobacter sp. GN02204		208224	WGS	GN02204	NA	NA		MLST.Enterobacter_cloacae.32				2015-06-09T00:00:00Z		PRJNA259658	SAMN03495974	GCF_001023195.1	SRR2032864	LEEQ01000000		JCVI		Illumina NextSeq500	48.05x	SPAdes v. 3.1.0	NA	NA	83	4990470	54.98	4844	4586		Bodily fluid		01-Aug-2003	United States	United States	NA	NA	NA	NA		Human, Homo sapiens
990	1643815.4	Enterobacter sp. GN02225		208224	WGS	GN02225	NA	NA		MLST.Enterobacter_cloacae.191				2015-05-21T00:00:00Z		PRJNA259658	SAMN03495976	GCF_001011975.1	SRR2032866	LDCL01000000		JCVI		Illumina NextSeq500	38.12x	SPAdes v. 3.1.0	NA	NA	65	4877692	55	4753	4512		Bodily fluid		01-Sep-2003	United States	United States	NA	NA	NA	NA		Human, Homo sapiens
991	1659703.3	Enterobacter sp. GN02226		299767	WGS	GN02226	NA	NA						2015-06-09T00:00:00Z		PRJNA259658	SAMN03732688	GCF_001023245.1	SRR2051524	LEEO01000000		JCVI		Illumina NextSeq500	117.55x	SPAdes v. 3.1.0	NA	NA	36	4836923	54.61	4681	4457		bodily fluid		1-Sep-2003	United States	United States	NA	NA	NA	NA		Human, Homo sapiens
992	1659704.3	Enterobacter sp. GN02266		208224	WGS	GN02266	NA	NA		MLST.Enterobacter_cloacae.694				2015-06-09T00:00:00Z		PRJNA259658	SAMN03732691	GCF_001023295.1	SRR2051547	LEEL01000000		JCVI		Illumina NextSeq500	121.16x	SPAdes v. 3.1.0	NA	NA	47	4954222	55.05	4805	4565		bodily fluid		1-Jan-2004	United States	United States	NA	NA	NA	NA		Human, Homo sapiens
993	1659705.3	Enterobacter sp. GN02275		208224	WGS	GN02275	NA	NA		MLST.Enterobacter_cloacae.32				2015-06-09T00:00:00Z		PRJNA259658	SAMN03732692	GCF_001023235.1	SRR2051558	LEEK01000000		JCVI		Illumina NextSeq500	189.1x	SPAdes v. 3.1.0	NA	NA	108	4952986	54.96	4846	4561		bodily fluid		1-Feb-2004	United States	United States	NA	NA	NA	NA		Human, Homo sapiens
994	1659706.3	Enterobacter sp. GN02283		1659706	WGS	GN02283	NA	NA		MLST.Enterobacter_cloacae.695				2015-06-09T00:00:00Z		PRJNA259658	SAMN03732693	GCF_001023305.1	SRR2051566	LEEJ01000000		JCVI		Illumina NextSeq500	200.38x	SPAdes v. 3.1.0	NA	NA	39	4796531	55.93	4634	4417		bodily fluid		1-Apr-2004	United States	United States	NA	NA	NA	NA		Human, Homo sapiens
995	1659707.3	Enterobacter sp. GN02315		301105	WGS	GN02315	NA	NA		MLST.Enterobacter_cloacae.696				2015-06-09T00:00:00Z		PRJNA259658	SAMN03732694	GCF_001023315.1	SRR2051567	LEEI01000000		JCVI		Illumina NextSeq500	104.99x	SPAdes v. 3.1.0	NA	NA	36	4597454	55.3	4465	4179		bodily fluid		1-Aug-2004	United States	United States	NA	NA	NA	NA		Human, Homo sapiens
996	1659708.3	Enterobacter sp. GN02358		158836	WGS	GN02358	NA	NA		MLST.Enterobacter_cloacae.145				2015-06-09T00:00:00Z		PRJNA259658	SAMN03732699	GCF_001023425.1	SRR2051527	LEED01000000		JCVI		Illumina NextSeq500	119.55x	SPAdes v. 3.1.0	NA	NA	296	4963613	55.17	5015	4745		bodily fluid		1-May-2005	United States	United States	NA	NA	NA	NA		Human, Homo sapiens
997	1659709.4	Enterobacter sp. GN02366		208224	WGS	GN02366	NA	NA		MLST.Enterobacter_cloacae.3				2015-06-09T00:00:00Z		PRJNA259658	SAMN03732700	GCF_001022355.1	SRR2051528	LEEC01000000		JCVI		Illumina NextSeq500	170.92x	SPAdes v. 3.1.0	NA	NA	30	4749495	54.97	4549	4344		bodily fluid		1-Jun-2005	United States	United States	NA	NA	NA	NA		Human, Homo sapiens
998	1659710.4	Enterobacter sp. GN02454		208224	WGS	GN02454	NA	NA		MLST.Enterobacter_cloacae.32				2015-06-09T00:00:00Z		PRJNA259658	SAMN03732707	GCF_001022445.1	SRR2051535	LEDW01000000		JCVI		Illumina NextSeq500	96.65x	SPAdes v. 3.1.0	NA	NA	105	5192885	54.68	5133	4792		bodily fluid		1-Jul-2005	United States	United States	NA	NA	NA	NA		Human, Homo sapiens
999	1659711.4	Enterobacter sp. GN02457		299766	WGS	GN02457	NA	NA		MLST.Enterobacter_cloacae.699				2015-06-09T00:00:00Z		PRJNA259658	SAMN03732708	GCF_001022495.1	SRR2051537	LEDV01000000		JCVI		Illumina NextSeq500	171.69x	SPAdes v. 3.1.0	NA	NA	30	4585634	55.72	4330	4173		bodily fluid		1-Jul-2006	United States	United States	NA	NA	NA	NA		Human, Homo sapiens
1000	1659712.3	Enterobacter sp. GN02534		69219	WGS	GN02534	NA	NA		MLST.Enterobacter_cloacae.700				2015-06-09T00:00:00Z		PRJNA259658	SAMN03732712	GCF_001022575.1	SRR2051541	LEDR01000000		JCVI		Illumina NextSeq500	129.02x	SPAdes v. 3.1.0	NA	NA	24	5001393	55.02	4798	4573		bodily fluid		1-Mar-2007	United States	United States	NA	NA	NA	NA		Human, Homo sapiens
1001	1659713.3	Enterobacter sp. GN02548		1659713	WGS	GN02548	NA	NA		MLST.Enterobacter_cloacae.701				2015-06-09T00:00:00Z		PRJNA259658	SAMN03732713	GCF_001022595.1	SRR2051542	LEDQ01000000		JCVI		Illumina NextSeq500	214.11x	SPAdes v. 3.1.0	NA	NA	32	4911267	55.7	4778	4513		bodily fluid		1-May-2007	United States	United States	NA	NA	NA	NA		Human, Homo sapiens
1002	1659714.3	Enterobacter sp. GN02600		1659714	WGS	GN02600	NA	NA						2015-06-09T00:00:00Z		PRJNA259658	SAMN03732718	GCF_001022685.1	SRR2051548	LEDM01000000		JCVI		Illumina NextSeq500	119.14x	SPAdes v. 3.1.0	NA	NA	126	5457296	51.68	5443	5025		bodily fluid		1-Sep-2007	United States	United States	NA	NA	NA	NA		Human, Homo sapiens
1003	1659715.3	Enterobacter sp. GN02616		336306	WGS	GN02616	NA	NA		MLST.Enterobacter_cloacae.608				2015-06-09T00:00:00Z		PRJNA259658	SAMN03732719	GCF_001022695.1	SRR2051549	LEDL01000000		JCVI		Illumina NextSeq500	132.84x	SPAdes v. 3.1.0	NA	NA	81	5265663	54.49	5136	4857		bodily fluid		1-Nov-2007	United States	United States	NA	NA	NA	NA		Human, Homo sapiens
1004	1659716.3	Enterobacter sp. GN02730		299767	WGS	GN02730	NA	NA		MLST.Enterobacter_cloacae.704				2015-06-09T00:00:00Z		PRJNA259658	SAMN03732724	GCF_001022805.1	SRR2051554	LEER01000000		JCVI		Illumina NextSeq500	167.27x	SPAdes v. 3.1.0	NA	NA	75	5204500	54.4	5200	4808		Bodily fluid		2008-10-01	United States	United States	NA	NA	NA	NA		Human, Homo sapiens
1005	1659717.3	Enterobacter sp. GN02768		158836	WGS	GN02768	NA	NA		MLST.Enterobacter_cloacae.152				2015-06-09T00:00:00Z		PRJNA259658	SAMN03732726	GCF_001022855.1	SRR2051556	LEDF01000000		JCVI		Illumina NextSeq500	112.47x	SPAdes v. 3.1.0	NA	NA	103	4892437	55.06	4813	4503		bodily fluid		1-Jan-2009	United States	United States	NA	NA	NA	NA		Human, Homo sapiens
1006	1659718.3	Enterobacter sp. GN02825		208224	WGS	GN02825	NA	NA		MLST.Enterobacter_cloacae.125				2015-06-09T00:00:00Z		PRJNA259658	SAMN03732729	GCF_001022915.1	SRR2051560	LEDC01000000		JCVI		Illumina NextSeq500	176.71x	SPAdes v. 3.1.0	NA	NA	90	5062045	54.75	4983	4682		bodily fluid		1-Apr-2009	United States	United States	NA	NA	NA	NA		Human, Homo sapiens
1007	1659719.3	Enterobacter sp. GN03164		1659719	WGS	GN03164	NA	NA		MLST.Enterobacter_cloacae.707				2015-06-09T00:00:00Z		PRJNA259658	SAMN03732732	GCF_001022965.1	SRR2051563	LECZ01000000		JCVI		Illumina NextSeq500	167.68x	SPAdes v. 3.1.0	NA	NA	27	5115149	55.66	4955	4690		bodily fluid		1-Oct-2009	United States	United States	NA	NA	NA	NA		Human, Homo sapiens
1008	1659720.3	Enterobacter sp. GN03191		208224	WGS	GN03191	NA	NA		MLST.Enterobacter_cloacae.708				2015-06-09T00:00:00Z		PRJNA259658	SAMN03732733	GCF_001022995.1	SRR2051564	LECY01000000		JCVI		Illumina NextSeq500	224.18x	SPAdes v. 3.1.0	NA	NA	30	4872892	54.95	4684	4483		bodily fluid		1-Oct-2009	United States	United States	NA	NA	NA	NA		Human, Homo sapiens
1009	1686386.3	Enterobacter sp. BWH52		1686386	WGS	BWH52	NA	NA		MLST.Enterobacter_cloacae.678				2015-07-21T00:00:00Z		PRJNA271899	SAMN03280177	GCF_001037565.1	SRR2127445,SRR2127784,SRR2135169,SRR2135248	LETB01000000		Broad Institute		Illumina	133.0x	allpaths v. R48559	NA	NA	8	4788855	55.21	4571	4436				2014	United States	United States	NA	NA	NA	NA		Human, Homo sapiens
1010	1686387.3	Enterobacter sp. BWH63		1686387	WGS	BWH63	NA	NA						2015-07-21T00:00:00Z		PRJNA271899	SAMN03280179	GCA_001037595.1	SRR2127293,SRR2127896,SRR2131775,SRR2135100	LETC01000000		Broad Institute		Illumina	136.0x	allpaths v. R48559	NA	NA	15	5269134	54.55	5236	5049				2014	United States	United States	NA	NA	NA	NA		Human, Homo sapiens
1011	1686388.3	Enterobacter sp. BWH64		1686388	WGS	BWH64	NA	NA		MLST.Enterobacter_cloacae.45				2015-07-21T00:00:00Z		PRJNA271899	SAMN03280180	GCF_001037645.1	SRR2127322,SRR2127534,SRR2131472,SRR2135241	LETD01000000		Broad Institute		Illumina	139.0x	allpaths v. R48559	NA	NA	3	4800284	55.41	4594	4467				2014	United States	United States	NA	NA	NA	NA		Human, Homo sapiens
1012	1686389.3	Enterobacter sp. MGH85		1686389	WGS	MGH85	NA	NA		MLST.Enterobacter_cloacae.145				2015-07-21T00:00:00Z		PRJNA271899	SAMN03280181	GCF_001037655.1	SRR2127618,SRR2127826,SRR2135472,SRR2135483	LETE01000000		Broad Institute		Illumina	147.0x	allpaths v. R48559	NA	NA	4	4917507	54.9	4741	4631				2014			NA	NA	NA	NA		Human, Homo sapiens
1013	1686390.3	Enterobacter sp. MGH86		1686390	WGS	MGH86	NA	NA						2015-07-21T00:00:00Z		PRJNA271899	SAMN03280182	GCF_001037665.1	SRR2127738,SRR2127742,SRR2131400,SRR2135046	LETF01000000		Broad Institute		Illumina	127.0x	allpaths v. R48559	NA	NA	31	5151937	53.87	4908	4732				2014			NA	NA	NA	NA		Human, Homo sapiens
1014	1686391.3	Enterobacter sp. MGH119		1686391	WGS	MGH119	NA	NA		MLST.Enterobacter_cloacae.724				2015-07-21T00:00:00Z		PRJNA271899	SAMN03280183	GCF_001037675.1	SRR2127331,SRR2127631,SRR2135445,SRR2135471	LETG01000000		Broad Institute		Illumina	136.0x	allpaths v. R48559	NA	NA	11	4631861	55.37	4456	4331				2014			NA	NA	NA	NA		Human, Homo sapiens
1015	1686392.3	Enterobacter sp. MGH120		1686392	Complete	MGH120	NA	NA		MLST.Enterobacter_cloacae.79				2015-07-21T00:00:00Z		PRJNA271899	SAMN03280184	GCF_001037725.1	SRR2127462,SRR2127492,SRR2135077,SRR2135149	LETH01000000		Broad Institute		Illumina	134.0x	allpaths v. R48559	NA	NA	1	4607622	55.51	4331	4228				2014			NA	NA	NA	NA		Human, Homo sapiens
1016	1686393.3	Enterobacter sp. MGH127		1686393	WGS	MGH127	NA	NA		MLST.Enterobacter_cloacae.78				2015-07-21T00:00:00Z		PRJNA271899	SAMN03280185	GCF_001037735.1	SRR2127304,SRR2127665,SRR2135215,SRR2135476	LETI01000000		Broad Institute		Illumina	130.0x	allpaths v. R48559	NA	NA	8	4977886	54.65	4783	4632				2014			NA	NA	NA	NA		Human, Homo sapiens
1017	1686394.3	Enterobacter sp. MGH128		1686394	WGS	MGH128	NA	NA		MLST.Enterobacter_cloacae.544				2015-07-21T00:00:00Z		PRJNA271899	SAMN03280186	GCF_001037745.1	SRR2127437,SRR2127476,SRR2127556,SRR2135464	LETJ01000000		Broad Institute		Illumina	136.0x	allpaths v. R48559	NA	NA	6	4884062	54.87	4674	4550				2014			NA	NA	NA	NA		Human, Homo sapiens
1018	1686395.3	Enterobacter sp. BIDMC87		1686395	WGS	BIDMC87	NA	NA		MLST.Enterobacter_cloacae.190				2015-07-21T00:00:00Z		PRJNA271899	SAMN03280187	GCF_001037755.1	SRR2127737,SRR2127847,SRR2135170,SRR2135179	LETK01000000		Broad Institute		Illumina	135.0x	allpaths v. R48559	NA	NA	7	4935579	55.23	4789	4649				2013			NA	NA	NA	NA		Human, Homo sapiens
[truncated: 26,804 more rows]
[truncated: 24 more columns]
